# Supplementary material for: Dibromido(2,3-di-2-pyridyl­pyrazine-κ2 N 2,N 3)platinum(II)
Source: Acta Crystallogr Sect E Struct Rep Online. 2011 Aug 27;67(Pt 9):m1307. doi: 10.1107/S160053681103412X (PMC3200834; doi:10.1107/S160053681103412X)
Supplement: Supplementary file 2 [file e-67-m1307-Isup2.hkl]

# 
# h,k,l, Fc-squared, Fo-squared, sigma(Fo-squared) and status flag 
# 
data_I
_shelx_title ' [PtBr2(C14H10N4)]' 
_shelx_refln_list_code          4 
_shelx_F_calc_maximum      510.74 
_exptl_crystal_F_000      1080.00 
_reflns_d_resolution_high  0.7824 
 
loop_ 
 _symmetry_equiv_pos_as_xyz 
 'x, y, z' 
 '-x+1/2, y+1/2, -z+1/2' 
 '-x, -y, -z' 
 'x-1/2, -y-1/2, z-1/2' 
 
_cell_length_a     8.4989 
_cell_length_b    15.3484 
_cell_length_c    12.0277 
_cell_angle_alpha  90.000 
_cell_angle_beta  101.403 
_cell_angle_gamma  90.000 
 
_shelx_F_squared_multiplier     1.000 
 
loop_ 
 _refln_index_h 
 _refln_index_k 
 _refln_index_l 
 _refln_F_squared_calc 
 _refln_F_squared_meas 
 _refln_F_squared_sigma 
 _refln_observed_status 
   2   0   0      563.28      712.62    129.24 o 
   4   0   0    45814.16    45102.21   1226.50 o 
   6   0   0     4125.65     3752.32    461.57 o 
   8   0   0    17116.83    18143.10   1172.90 o 
  10   0   0      609.88       90.78    198.48 o 
   1   1   0    84555.20    89711.35    841.03 o 
   2   1   0     3059.17     3095.35    117.94 o 
   3   1   0    25270.48    25733.56    406.18 o 
   4   1   0    13194.75    13625.66    471.29 o 
   5   1   0     5273.64     5413.56    345.41 o 
   6   1   0     1337.53      981.57    211.69 o 
   7   1   0     7300.52     7175.58    487.91 o 
   8   1   0     4435.87     4545.09    423.11 o 
   9   1   0     6498.89     6206.26    556.71 o 
  10   1   0      662.74      104.86    402.21 o 
   0   2   0    73357.69    75208.23    997.76 o 
   1   2   0     1032.37     1024.65     52.56 o 
   2   2   0    47763.61    51189.21    487.71 o 
   3   2   0    30834.42    32207.55    456.36 o 
   4   2   0     8528.94     8412.85    278.63 o 
   5   2   0       10.49       42.65     82.37 o 
   6   2   0     8105.36     7380.57    448.80 o 
   7   2   0     3830.59     4084.40    837.37 o 
   8   2   0     2904.08     2865.45    357.32 o 
   9   2   0     4255.83     4642.15    463.42 o 
  10   2   0      805.30      125.54    468.75 o 
   1   3   0     4498.31     4669.43    104.10 o 
   2   3   0    26491.31    27726.26    350.99 o 
   3   3   0    29174.98    30409.99    443.67 o 
   4   3   0    25019.44    25450.69    750.09 o 
   5   3   0      120.22      148.75     74.15 o 
   6   3   0      464.71      416.48    241.43 o 
   7   3   0     2983.78     2730.84    325.34 o 
   8   3   0     9238.43     8220.52    938.53 o 
   9   3   0      397.94      345.76    213.31 o 
  10   3   0     9058.80     9056.55    972.63 o 
   0   4   0    10145.10     9509.40    414.90 o 
   1   4   0    14646.17    15267.41    200.00 o 
   2   4   0     2556.11     2260.82    107.98 o 
   3   4   0    18774.18    19073.61    353.21 o 
   4   4   0     1081.12     1068.98    118.29 o 
   5   4   0     4519.95     4259.42    228.43 o 
   6   4   0     3994.16     3864.19    244.55 o 
   7   4   0     5842.21     5490.95    702.61 o 
   8   4   0     1122.56     1524.22    309.12 o 
   9   4   0     6620.81     7038.63   1031.74 o 
  10   4   0        9.30      166.66    167.50 o 
   1   5   0    10333.95    10259.38    205.68 o 
   2   5   0    18101.47    17855.28    278.82 o 
   3   5   0      417.92      345.81     94.97 o 
   4   5   0     5480.08     5277.69    222.31 o 
   5   5   0       46.60       -1.55     65.41 o 
   6   5   0    12453.45    12109.57    419.39 o 
   7   5   0      672.70      444.46    183.60 o 
   8   5   0     2043.66     2416.30    381.23 o 
   9   5   0      684.81      779.30    256.28 o 
   0   6   0    18029.45    15869.60    644.92 o 
   1   6   0    12340.82    12058.19    405.22 o 
   2   6   0    73596.26    76104.75    634.92 o 
   3   6   0      801.25      766.92     89.76 o 
   4   6   0      144.56      146.28     66.47 o 
   5   6   0     8068.23     7902.57    309.31 o 
   6   6   0     3955.65     4387.74    265.95 o 
   7   6   0     1693.99     1866.43    225.11 o 
   8   6   0     4202.79     4430.65    446.95 o 
   9   6   0     4323.98     4895.96    496.63 o 
  10   6   0      551.63      298.77    235.78 o 
   1   7   0    66039.20    68891.44    559.92 o 
   2   7   0      463.94      451.57     67.94 o 
   3   7   0    14915.25    14762.27    447.55 o 
   4   7   0     2613.05     2832.54    164.12 o 
   5   7   0      270.90      168.48     78.09 o 
   6   7   0     1318.45      990.72    163.82 o 
   7   7   0    15389.62    16022.08    532.86 o 
   8   7   0     3183.19     3497.86    397.25 o 
   9   7   0      516.78      534.59    251.75 o 
   0   8   0    55100.30    54395.20   1421.64 o 
   1   8   0     4410.58     3868.68    279.72 o 
   2   8   0    46664.16    47250.67    531.54 o 
   3   8   0        2.58        7.42     45.89 o 
   4   8   0     6265.30     6187.10    240.58 o 
   5   8   0       73.79       30.32     71.02 o 
   6   8   0     9566.41    10355.41    573.58 o 
   7   8   0     1483.26     1572.42    197.24 o 
   8   8   0     2915.87     3228.21    274.64 o 
   9   8   0       52.60      156.23    158.61 o 
   1   9   0    41524.25    40123.44    971.87 o 
   2   9   0    11852.04    11920.66    337.47 o 
   3   9   0    13380.66    13167.02    313.73 o 
   4   9   0       74.41       46.95     62.03 o 
   5   9   0    10228.63     9723.58    334.43 o 
   6   9   0      597.41      411.67    118.51 o 
   7   9   0     5103.14     5314.34    301.46 o 
   8   9   0      133.53      179.17    151.14 o 
   9   9   0     1445.30     1190.10    289.35 o 
   0  10   0    27440.74    25511.83   1074.95 o 
   1  10   0     8260.53     7459.39    423.48 o 
   2  10   0     6455.95     6096.76    219.76 o 
   3  10   0     4262.14     4077.74    185.98 o 
   4  10   0    19241.67    19188.45    432.06 o 
   5  10   0     2490.36     2167.81    198.99 o 
   6  10   0     2761.58     3051.66    233.32 o 
   7  10   0       20.10       -8.35    103.52 o 
   8  10   0     1093.57     1455.03    245.90 o 
   9  10   0     4609.45     4625.08    391.04 o 
   1  11   0     2908.43     1972.66    389.52 o 
   2  11   0     4093.97     4019.85    269.78 o 
   3  11   0     4972.61     4776.94    308.40 o 
   4  11   0     7882.37     8228.06    411.37 o 
   5  11   0     5733.34     5570.12    413.53 o 
   6  11   0      622.67      605.93    191.35 o 
   7  11   0      394.12      454.26    192.35 o 
   8  11   0     5570.15     5615.50    910.32 o 
   0  12   0      508.21      658.77    233.35 o 
   1  12   0        6.89      -66.93    213.61 o 
   2  12   0       51.33      128.53     94.01 o 
   3  12   0    10595.50    10550.32    456.76 o 
   4  12   0     6053.91     6066.99    377.82 o 
   5  12   0      790.67      654.90    195.53 o 
   6  12   0        7.33       97.67    142.36 o 
   7  12   0     4570.97     4797.30    526.39 o 
   8  12   0       56.47      386.52    285.24 o 
   1  13   0     6417.35     6772.42    531.45 o 
   2  13   0      494.64      241.71    129.05 o 
   3  13   0      169.28      132.07    129.99 o 
   4  13   0     3996.63     4183.08    334.62 o 
   5  13   0       17.14       28.61    131.59 o 
   6  13   0     2788.08     3370.63    369.88 o 
   7  13   0        0.55      -74.35    204.86 o 
   0  14   0    20828.23    20494.29   1177.78 o 
   1  14   0       17.38       60.36    154.67 o 
   2  14   0      694.40      482.18    160.34 o 
   3  14   0       59.28       80.19    115.64 o 
   4  14   0     2578.12     2691.23    311.64 o 
   5  14   0     1805.71     1871.34    289.75 o 
   6  14   0       22.74     -138.61    253.48 o 
   7  14   0     3490.02     3330.53    532.55 o 
   1  15   0     8433.61     7792.64    566.59 o 
   2  15   0      124.60      357.26    152.00 o 
   3  15   0     6415.16     6282.22    490.60 o 
   4  15   0       21.71     -109.06    132.11 o 
   5  15   0     1198.67      950.86    244.09 o 
   6  15   0     3090.03     4042.85    663.64 o 
   0  16   0    12690.32    11901.11   1013.15 o 
   1  16   0        1.46       -2.83    118.19 o 
   2  16   0     5630.35     5495.86    605.09 o 
   3  16   0     1697.65     1840.51    301.39 o 
   4  16   0     5839.66     6072.01    503.03 o 
   5  16   0      495.81        1.02    349.51 o 
   6  16   0     1775.82      779.79    876.99 o 
   1  17   0     4513.61     4507.04    373.82 o 
   2  17   0      615.64      571.76    190.21 o 
   3  17   0     5587.88     6409.98    525.29 o 
   4  17   0      323.66      271.01    188.70 o 
   5  17   0     2082.71     1465.98   1341.76 o 
   0  18   0     2091.95     1820.39    556.96 o 
   1  18   0      496.16      525.02    190.81 o 
   2  18   0     5031.94     5120.12    621.71 o 
   3  18   0      502.30      498.35    215.99 o 
   4  18   0     1771.53     2739.94    600.04 o 
   1  19   0      203.43      196.72    167.93 o 
   2  19   0      831.67      329.86    216.42 o 
  -9   0   1     2165.00     1811.41    531.83 o 
  -7   0   1    27944.61    27295.04   1268.04 o 
  -5   0   1      393.46      420.80    171.55 o 
  -3   0   1     4504.36     4325.44    291.05 o 
  -1   0   1    19802.71    22161.92    406.05 o 
   1   0   1    25297.54    26277.70    438.17 o 
   3   0   1     4862.74     3971.57    339.00 o 
   5   0   1    27373.27    28243.32   1147.77 o 
   7   0   1    39616.27    39523.35   1643.45 o 
   9   0   1    10604.18    12334.99   1090.85 o 
 -10   1   1      503.36      376.53    195.40 o 
  -9   1   1     1314.70      998.86    280.23 o 
  -8   1   1     5003.33     4922.90    431.73 o 
  -7   1   1      113.34      196.57    135.08 o 
  -6   1   1     8345.30     8080.11    548.24 o 
  -5   1   1     9899.11    10760.73    450.12 o 
  -4   1   1     5090.16     5366.10    285.57 o 
  -3   1   1    24826.21    25861.31    972.51 o 
  -2   1   1    51794.44    56745.07    481.15 o 
  -1   1   1     7455.93     7961.71    140.32 o 
   0   1   1    24578.39    25475.96    216.48 o 
   1   1   1     5844.87     6315.31    130.40 o 
   2   1   1     4222.40     3785.59    180.82 o 
   3   1   1      715.96      680.94    107.61 o 
   4   1   1    27620.29    28554.60    736.53 o 
   5   1   1    16160.60    15649.42    603.58 o 
   6   1   1    18206.46    18579.02   1017.12 o 
   7   1   1      629.27      572.96    203.23 o 
   8   1   1    27526.89    26468.83   1036.53 o 
   9   1   1       11.60     -149.91    149.91 o 
  10   1   1     1436.50      558.69    689.15 o 
 -10   2   1      762.18      359.83    219.63 o 
  -9   2   1     1185.26     1077.86    372.85 o 
  -8   2   1     1761.05     1883.78    333.84 o 
  -7   2   1     6844.91     6814.23    461.48 o 
  -6   2   1     3269.24     3201.22    296.10 o 
  -5   2   1     5735.75     5383.59    274.18 o 
  -4   2   1    81311.58    83261.08    884.37 o 
  -3   2   1     2167.33     2063.01    114.32 o 
  -2   2   1    12178.80    11895.00    228.88 o 
  -1   2   1     8258.44     8637.68    153.06 o 
   0   2   1    47906.21    51827.92    360.39 o 
   1   2   1    10032.59    10594.16    159.82 o 
   2   2   1    13354.22    14221.53    402.43 o 
   3   2   1      712.76      664.43     91.07 o 
   4   2   1    51959.69    52814.83    850.51 o 
   5   2   1    23052.26    23039.53    739.88 o 
   6   2   1      464.44      247.29    139.50 o 
   7   2   1    17594.99    17394.20    946.99 o 
   8   2   1       54.43       80.57    207.19 o 
   9   2   1     3087.35     3113.65    431.60 o 
  10   2   1     1413.07      424.02    588.38 o 
 -10   3   1     3542.78     3765.66    635.43 o 
  -9   3   1     1793.35     1327.10    317.19 o 
  -8   3   1     1177.56     1455.38    289.88 o 
  -7   3   1     4626.35     4303.80    596.20 o 
  -6   3   1     9972.78    10170.09    419.35 o 
  -5   3   1    52201.05    51070.72    743.06 o 
  -4   3   1     2808.26     2814.36    159.46 o 
  -3   3   1   103438.19   106480.17   1667.92 o 
  -2   3   1       24.81       55.87     26.79 o 
  -1   3   1    17157.80    18027.29    437.29 o 
   0   3   1     4861.79     4960.53    173.03 o 
   1   3   1    55003.09    57860.49    437.38 o 
   2   3   1      301.08      389.92     54.68 o 
   3   3   1    25924.63    27044.17    439.83 o 
   4   3   1     4847.00     5179.76    227.10 o 
   5   3   1    27053.43    26681.76    669.36 o 
   6   3   1     9195.87     9129.51    523.05 o 
   7   3   1      123.14      132.83    133.26 o 
   8   3   1       43.35       32.97    150.06 o 
   9   3   1      963.13      879.54    276.27 o 
  10   3   1     2549.71     3108.69    716.97 o 
 -10   4   1     2856.92      516.31   1051.74 o 
  -9   4   1      285.22      536.71    230.14 o 
  -8   4   1      874.80      995.01    242.83 o 
  -7   4   1     1717.77     1632.95    286.35 o 
  -6   4   1    31433.50    32590.59    656.22 o 
  -5   4   1      279.17      293.55     81.12 o 
  -4   4   1    54693.53    56884.04    714.19 o 
  -3   4   1     3384.77     3239.23    142.71 o 
  -2   4   1    99671.28   103166.23   1055.81 o 
  -1   4   1    18086.71    18001.25    264.90 o 
   0   4   1     2332.36     2220.64     69.43 o 
   1   4   1    37701.63    40282.57    374.33 o 
   2   4   1    39063.12    40873.02    438.27 o 
   3   4   1     2289.41     2324.00    137.63 o 
   4   4   1    18816.14    18690.93    421.61 o 
   5   4   1     1146.47      810.11    131.40 o 
   6   4   1     7869.64     7788.57    417.29 o 
   7   4   1      688.33      643.89    251.94 o 
   8   4   1      625.36      569.96    226.49 o 
   9   4   1      193.83      186.87    187.37 o 
  10   4   1      953.04      144.94    352.59 o 
 -10   5   1      137.45      -81.25    135.79 o 
  -9   5   1      679.98      363.03    222.14 o 
  -8   5   1      863.48      753.68    248.71 o 
  -7   5   1    11002.59    11563.58    501.90 o 
  -6   5   1     5148.73     5037.95    275.26 o 
  -5   5   1    24905.86    25274.76    520.87 o 
  -4   5   1       74.24       75.91     53.37 o 
  -3   5   1    96416.16   100621.71    845.36 o 
  -2   5   1     7120.57     7244.33    175.34 o 
  -1   5   1    31440.40    30341.93    332.02 o 
   0   5   1    12410.31    12346.47    312.34 o 
   1   5   1    15866.28    15609.16    262.81 o 
   2   5   1     1113.97     1209.89     95.90 o 
   3   5   1    44121.39    45742.27    671.28 o 
   4   5   1      975.53      969.75    125.87 o 
   5   5   1     5051.63     4777.21    250.65 o 
   6   5   1     7320.26     7592.92    342.16 o 
   7   5   1     4066.33     4359.57    352.91 o 
   8   5   1     3980.56     3447.72    399.00 o 
   9   5   1     2437.08     2455.25    427.45 o 
  10   5   1       25.22       74.86    179.55 o 
 -10   6   1     2614.56     1990.20    397.23 o 
  -9   6   1      890.98     1394.28    585.68 o 
  -8   6   1     2144.52     2118.52    293.18 o 
  -7   6   1     4299.94     3828.47    270.52 o 
  -6   6   1    19088.19    19795.74    523.86 o 
  -5   6   1    15607.79    14711.15    405.51 o 
  -4   6   1     8880.15     8867.58    277.76 o 
  -3   6   1     5386.93     4955.76    181.58 o 
  -2   6   1    60567.05    63060.54    539.67 o 
  -1   6   1     9560.22     9373.68    174.29 o 
   0   6   1     4918.11     4609.39    132.13 o 
   1   6   1     1983.65     1717.98     85.74 o 
   2   6   1    26246.79    25904.47    371.72 o 
   3   6   1      397.09      453.14     77.75 o 
   4   6   1     4307.14     4451.87    198.94 o 
   5   6   1    14176.47    14224.69    418.81 o 
   6   6   1     5057.26     4858.48    286.07 o 
   7   6   1    16068.17    16615.58    650.83 o 
   8   6   1      287.70      347.72    203.56 o 
   9   6   1     1887.28     1566.87    470.67 o 
 -10   7   1     1899.78     1713.91    368.72 o 
  -9   7   1     1444.95     1193.83    358.23 o 
  -8   7   1     1279.79     1308.11    244.12 o 
  -7   7   1     3028.20     3000.34    251.17 o 
  -6   7   1    15673.42    15905.68    474.93 o 
  -5   7   1     2673.50     2752.17    191.92 o 
  -4   7   1       14.38       48.03     60.01 o 
  -3   7   1     6846.96     7151.18    211.07 o 
  -2   7   1     6088.78     6050.31    168.09 o 
  -1   7   1     8796.47     8392.05    164.67 o 
   0   7   1    12263.83    12072.59    215.24 o 
   1   7   1    16047.11    15685.47    241.33 o 
   2   7   1     7810.66     8157.48    214.20 o 
   3   7   1      587.17      494.68     78.76 o 
   4   7   1     2207.49     2135.26    162.81 o 
   5   7   1     1193.27     1232.48    147.34 o 
   6   7   1    32413.55    33417.06    654.72 o 
   7   7   1      355.58      360.30    123.34 o 
   8   7   1     7936.91     8255.82    453.70 o 
   9   7   1      100.86      155.75    175.78 o 
  -9   8   1     3271.55     3519.76    433.99 o 
  -8   8   1     1731.62     1738.40    239.96 o 
  -7   8   1     2972.89     2875.80    254.39 o 
  -6   8   1      128.03      136.70     99.85 o 
  -5   8   1    13388.63    13379.70    399.96 o 
  -4   8   1       93.57      131.30     60.54 o 
  -3   8   1     5630.02     5442.51    191.90 o 
  -2   8   1     3094.98     2946.02    125.94 o 
  -1   8   1     4894.09     4682.35    172.93 o 
   0   8   1    19792.13    19234.92    584.50 o 
   1   8   1    18970.44    19038.87    369.79 o 
   2   8   1      295.78      251.79     55.84 o 
   3   8   1     2088.90     1986.59    152.85 o 
   4   8   1      449.35      553.27     95.75 o 
   5   8   1    28337.64    29333.31    569.65 o 
   6   8   1      798.06     1000.91    151.38 o 
   7   8   1    14727.23    15241.55    508.72 o 
   8   8   1      712.57      631.95    296.88 o 
   9   8   1     8197.21     8829.02    595.96 o 
  -9   9   1      722.43      531.69    207.81 o 
  -8   9   1     4957.49     4877.04    313.10 o 
  -7   9   1      411.73      482.26    132.21 o 
  -6   9   1      972.54     1026.47    160.84 o 
  -5   9   1     2596.08     2701.58    191.01 o 
  -4   9   1      808.07      879.35    118.35 o 
  -3   9   1    10632.19    10696.19    273.00 o 
  -2   9   1     2910.58     2866.44    126.38 o 
  -1   9   1     2272.42     2375.23    122.81 o 
   0   9   1     4153.55     3735.91    284.52 o 
   1   9   1     2262.31     2155.72    121.81 o 
   2   9   1     5864.26     5704.87    184.90 o 
   3   9   1     6022.82     6052.75    223.51 o 
   4   9   1    14159.99    13599.19    361.18 o 
   5   9   1      874.04      836.92    135.28 o 
   6   9   1     8645.34     9472.63    362.76 o 
   7   9   1      288.81      263.91    128.74 o 
   8   9   1    10329.19    11020.30    527.51 o 
   9   9   1     2771.96     2867.48    351.87 o 
  -9  10   1     1049.02      850.40    254.28 o 
  -8  10   1        2.04       41.97    117.24 o 
  -7  10   1     1903.60     1625.14    202.57 o 
  -6  10   1     7506.33     7497.00    327.71 o 
  -5  10   1      183.82      273.36     97.47 o 
  -4  10   1    13265.23    13673.46    359.72 o 
  -3  10   1     2947.23     2658.55    149.77 o 
  -2  10   1    17477.26    16930.73    364.50 o 
  -1  10   1    10465.02     9869.78    492.01 o 
   0  10   1      861.63      776.57    177.14 o 
   1  10   1      159.27      175.36    104.77 o 
   2  10   1     5153.84     4829.20    208.64 o 
   3  10   1    18360.21    18446.38    384.70 o 
   4  10   1     4914.04     4779.26    227.97 o 
   5  10   1     3862.69     3529.70    216.76 o 
   6  10   1     2966.53     3637.86    246.42 o 
   7  10   1     6338.11     6016.89    517.32 o 
   8  10   1     1176.94     1109.84    231.59 o 
  -8  11   1      978.34      596.85    291.30 o 
  -7  11   1      935.26      957.22    238.94 o 
  -6  11   1     1343.02     1194.09    232.41 o 
  -5  11   1    17214.18    17948.11    638.66 o 
  -4  11   1      158.09      303.18    140.97 o 
  -3  11   1    25867.25    26226.57    681.62 o 
  -2  11   1      163.51      161.65     90.73 o 
  -1  11   1    12214.63    11922.72    564.52 o 
   0  11   1      588.58      456.37    143.34 o 
   1  11   1     7809.31     6898.53    424.01 o 
   2  11   1     3533.50     3113.10    244.89 o 
   3  11   1     4052.60     3786.40    276.19 o 
   4  11   1     6034.90     6338.69    360.34 o 
   5  11   1    10804.38    10493.09    482.73 o 
   6  11   1       10.41       12.44    161.05 o 
   7  11   1       96.92      198.80    215.78 o 
   8  11   1     2124.47     1819.78    438.76 o 
  -8  12   1     2773.26     2256.83    712.10 o 
  -7  12   1      159.02      334.12    183.16 o 
  -6  12   1     5984.28     5929.86    417.12 o 
  -5  12   1     1064.38     1118.45    228.50 o 
  -4  12   1    26613.69    27207.45    761.21 o 
  -3  12   1      628.84      743.63    175.47 o 
  -2  12   1     9925.35     9671.47    425.22 o 
  -1  12   1      465.44      237.31    192.71 o 
   0  12   1    21858.01    20165.55    749.64 o 
   1  12   1       14.07      121.55    113.47 o 
   2  12   1     3296.30     3249.82    262.53 o 
   3  12   1     2685.02     2448.77    244.58 o 
   4  12   1    12085.53    12654.34    798.64 o 
   5  12   1        1.57      -13.63    115.15 o 
   6  12   1      367.94      158.57    195.37 o 
   7  12   1      154.00      296.52    230.37 o 
   8  12   1        2.53      117.65    248.22 o 
  -8  13   1      881.04     1227.78    529.78 o 
  -7  13   1     3069.38     2409.64    629.12 o 
  -6  13   1     1124.35     1572.31    283.62 o 
  -5  13   1     9600.45     9494.82    855.67 o 
  -4  13   1      942.24      719.52    224.23 o 
  -3  13   1    14890.26    14516.39    555.38 o 
  -2  13   1     1555.21     1304.50    211.06 o 
  -1  13   1    13208.49    12818.22    757.23 o 
   0  13   1     1312.55     1168.98    256.90 o 
   1  13   1    13984.93    14520.93    530.31 o 
   2  13   1     1136.79      808.90    183.41 o 
   3  13   1     5147.27     4694.57    335.27 o 
   4  13   1      868.40      814.39    197.25 o 
   5  13   1     2875.33     3257.25    387.57 o 
   6  13   1      792.78      907.85    298.95 o 
   7  13   1       97.27      105.92    213.84 o 
  -6  14   1     3498.37     3624.09    931.99 o 
  -5  14   1      509.39      575.07    181.15 o 
  -4  14   1     4737.36     5041.58    375.91 o 
  -3  14   1      291.11      237.29    131.88 o 
  -2  14   1     4920.47     4893.65    341.23 o 
  -1  14   1     7274.85     6745.94    515.34 o 
   0  14   1    11404.67    11427.92    636.54 o 
   1  14   1       85.63       38.37    106.30 o 
   2  14   1     4630.56     4451.94    334.09 o 
   3  14   1     1226.33     1228.34    229.60 o 
   4  14   1     1828.27     1800.06    270.57 o 
   5  14   1     2341.98     2877.82    494.65 o 
   6  14   1        8.71      -63.32    187.21 o 
   7  14   1     4792.93     5181.52    578.79 o 
  -6  15   1     1604.61      794.08    570.76 o 
  -5  15   1      109.69       78.79    159.81 o 
  -4  15   1      462.73      610.67    195.39 o 
  -3  15   1     1885.91     1702.74    264.53 o 
  -2  15   1     1946.52     1754.64    262.09 o 
  -1  15   1     3735.01     3803.92    424.68 o 
   0  15   1     1126.41     1247.05    394.39 o 
   1  15   1     5046.71     4958.20    425.47 o 
   2  15   1      886.82      786.13    189.33 o 
   3  15   1     2611.46     2579.09    292.16 o 
   4  15   1     4747.53     4449.42    402.81 o 
   5  15   1       42.38      122.74    306.69 o 
   6  15   1     3939.20     3790.83    519.06 o 
  -6  16   1      753.14      -99.75    283.10 o 
  -5  16   1      578.72      380.64    202.51 o 
  -4  16   1     1254.43     1282.62    256.00 o 
  -3  16   1      152.19        0.60    142.35 o 
  -2  16   1     1087.57      827.62    210.32 o 
  -1  16   1       36.06      -73.67    159.99 o 
   0  16   1      263.73      328.21    209.35 o 
   1  16   1     4229.22     3822.63    338.22 o 
   2  16   1     1273.28     1383.49    257.88 o 
   3  16   1     2507.87     2535.36    331.87 o 
   4  16   1      654.81      510.74    347.20 o 
   5  16   1     4899.46     5021.90    712.36 o 
  -5  17   1      450.03      394.35    192.62 o 
  -4  17   1      157.67       41.47    158.25 o 
  -3  17   1     1712.77     1469.35    283.53 o 
  -2  17   1       48.75       28.30    133.66 o 
  -1  17   1        3.82      104.58    180.07 o 
   0  17   1     1306.57     1091.10    319.30 o 
   1  17   1       34.90       88.85    173.31 o 
   2  17   1     4121.76     3849.38    364.12 o 
   3  17   1      203.42      121.17    166.06 o 
   4  17   1     2544.85     3515.38    592.86 o 
   5  17   1      177.21      -19.23    218.35 o 
  -4  18   1     1550.44     1587.62    629.17 o 
  -3  18   1       12.86       50.00    156.26 o 
  -2  18   1     3396.44     3718.24    380.44 o 
  -1  18   1      245.95      338.12    166.51 o 
   0  18   1      191.45      377.32    380.03 o 
   1  18   1     2765.62     3354.72    413.81 o 
   2  18   1      616.03      389.99    267.10 o 
   3  18   1     1656.59      648.41    705.05 o 
   4  18   1      897.79      371.61    415.93 o 
  -2  19   1        2.08      -11.30    155.74 o 
  -1  19   1     2949.72     3103.24    391.79 o 
   0  19   1      246.68      272.86    179.31 o 
   1  19   1     1869.32     1150.26    673.39 o 
   2  19   1      598.66      431.92    344.19 o 
 -10   0   2     2920.07     2156.31    565.43 o 
  -8   0   2    33344.70    35400.50   1546.01 o 
  -6   0   2    30943.81    32807.75   1197.52 o 
  -4   0   2    32876.95    32706.20    926.22 o 
  -2   0   2     9880.59    10162.97    548.63 o 
   0   0   2   140679.73   143091.70    912.60 o 
   2   0   2    12092.67    11518.68    395.23 o 
   4   0   2     4215.19     3749.24    414.90 o 
   6   0   2     7462.27     6546.88    661.33 o 
   8   0   2       13.93     -209.50    221.55 o 
  10   0   2      604.92     -223.61    223.61 o 
 -10   1   2      284.90      512.86    229.22 o 
  -9   1   2    20976.00    20706.78    914.72 o 
  -8   1   2     2889.61     3072.91    341.42 o 
  -7   1   2    22981.04    23619.68    805.21 o 
  -6   1   2     4925.69     4371.52    319.32 o 
  -5   1   2    37363.64    38552.27   1153.16 o 
  -4   1   2      359.25      309.47     82.01 o 
  -3   1   2     7590.53     7863.00    175.17 o 
  -2   1   2      805.32      798.29     80.98 o 
  -1   1   2    46594.12    48498.93    444.50 o 
   0   1   2     7853.41     7569.75    146.05 o 
   1   1   2    75930.36    82754.16    642.86 o 
   2   1   2     2174.12     1983.98    239.22 o 
   3   1   2      570.55      408.89     99.98 o 
   4   1   2    12881.31    13141.18    536.90 o 
   5   1   2     1043.19      875.83    202.26 o 
   6   1   2      463.27      552.25    175.65 o 
   7   1   2     3561.00     3608.04    657.87 o 
   8   1   2     2414.28     2400.08    409.86 o 
   9   1   2       35.13      -32.27    176.68 o 
  10   1   2       14.19      -46.09    155.93 o 
 -10   2   2     2200.65     1696.34   1022.89 o 
  -9   2   2     1460.64     1335.88    303.44 o 
  -8   2   2    11120.80    12262.26    850.32 o 
  -7   2   2       80.31      320.19    152.74 o 
  -6   2   2    24596.32    25763.85    752.81 o 
  -5   2   2    26152.24    25800.60    572.90 o 
  -4   2   2     6052.20     5856.67    241.90 o 
  -3   2   2     3533.51     3487.59    109.97 o 
  -2   2   2    27086.96    28252.43    368.83 o 
  -1   2   2    33454.80    35080.70    400.23 o 
   0   2   2    28442.15    29492.56    389.33 o 
   1   2   2    17444.39    18856.17    218.63 o 
   2   2   2    22939.85    23392.01    319.33 o 
   3   2   2    76928.66    78384.29   1004.15 o 
   4   2   2      140.70       56.51     81.57 o 
   5   2   2    12009.11    11861.84    562.90 o 
   6   2   2     1257.52     1132.74    240.97 o 
   7   2   2     3150.16     3253.34    497.22 o 
   8   2   2      121.05       96.48    299.51 o 
   9   2   2     2193.85     2388.58    423.20 o 
  10   2   2      217.66       55.85    277.71 o 
 -10   3   2     3962.46     3585.39    604.92 o 
  -9   3   2      667.34      514.99    206.70 o 
  -8   3   2     4920.28     4613.21    411.82 o 
  -7   3   2     6749.14     6373.34    432.59 o 
  -6   3   2     4009.16     3679.42    260.11 o 
  -5   3   2     4681.32     4540.56    243.76 o 
  -4   3   2     9360.71     8946.90    258.59 o 
  -3   3   2     5228.77     5183.46    147.66 o 
  -2   3   2      767.91      717.39     53.66 o 
  -1   3   2    10387.96    10637.38    198.99 o 
   0   3   2     1123.56     1050.64     56.84 o 
   1   3   2      413.20      488.53     69.32 o 
   2   3   2    79106.72    82702.83    648.54 o 
   3   3   2    14358.72    15256.99    343.15 o 
   4   3   2    59077.09    61521.60    987.03 o 
   5   3   2     5349.99     5474.05    334.01 o 
   6   3   2     7050.72     7425.59    493.68 o 
   7   3   2     1223.29      955.15    241.82 o 
   8   3   2     4996.55     5127.03    552.60 o 
   9   3   2     1320.95     1130.21    327.79 o 
  10   3   2     3078.14     4002.85    828.52 o 
 -10   4   2      328.42      130.34    179.14 o 
  -9   4   2     3851.17     3964.91    426.19 o 
  -8   4   2     1317.97      999.32    308.87 o 
  -7   4   2      295.13      201.24    114.18 o 
  -6   4   2     2198.74     2049.38    212.18 o 
  -5   4   2     7180.81     7152.18    268.96 o 
  -4   4   2     2341.36     2104.35    137.08 o 
  -3   4   2    20425.20    21023.26    359.01 o 
  -2   4   2    17629.01    17953.76    255.80 o 
  -1   4   2      469.83      421.96     61.68 o 
   0   4   2     6943.66     6829.41    177.99 o 
   1   4   2    57860.89    60338.24    702.31 o 
   2   4   2     2181.93     2188.57    106.88 o 
   3   4   2    83959.64    84971.96    773.11 o 
   4   4   2      589.15      603.22    105.08 o 
   5   4   2    36882.47    37097.52    838.36 o 
   6   4   2     1964.37     1649.07    240.64 o 
   7   4   2     3859.19     4398.38    688.90 o 
   8   4   2       42.37      224.73    182.90 o 
   9   4   2     3950.62     3622.80    489.24 o 
  10   4   2       33.80      -53.93    194.74 o 
 -10   5   2     5496.62     4869.58    717.74 o 
  -9   5   2     1817.02     1900.53    356.98 o 
  -8   5   2        2.62        2.58    112.94 o 
  -7   5   2     8365.06     8123.86    417.49 o 
  -6   5   2        4.63       12.48     71.91 o 
  -5   5   2      984.83      801.66    120.05 o 
  -4   5   2    10587.59    10007.11    278.48 o 
  -3   5   2       29.86       35.73     44.06 o 
  -2   5   2     6586.40     6307.21    126.42 o 
  -1   5   2     7200.31     7252.06    155.92 o 
   0   5   2     8269.36     8178.89    164.12 o 
   1   5   2    15472.14    15593.03    250.06 o 
   2   5   2    72474.38    75440.42    678.22 o 
   3   5   2      300.90      282.86     64.62 o 
   4   5   2    27982.77    27451.16    482.87 o 
   5   5   2     2722.96     2667.99    208.16 o 
   6   5   2    22989.24    25044.55    752.24 o 
   7   5   2      857.87      847.69    207.77 o 
   8   5   2     2079.21     2436.27    412.75 o 
   9   5   2      149.07      396.01    227.32 o 
 -10   6   2     1005.58      728.77    248.33 o 
  -9   6   2     2446.47     2184.97    385.97 o 
  -8   6   2    10381.39    11685.35    546.57 o 
  -7   6   2     1113.92     1054.32    175.67 o 
  -6   6   2    19131.26    18715.00    549.89 o 
  -5   6   2      165.77      126.60     70.14 o 
  -4   6   2     1189.33      985.56    114.37 o 
  -3   6   2    18334.81    18871.91    338.51 o 
  -2   6   2    13874.28    13865.21    206.56 o 
  -1   6   2      830.23      856.24     62.36 o 
   0   6   2    11195.39    11118.35    191.31 o 
   1   6   2    45124.49    45605.82    631.20 o 
   2   6   2    34260.80    34821.89    447.77 o 
   3   6   2     3229.02     2921.01    150.66 o 
   4   6   2     2420.90     2263.04    154.85 o 
   5   6   2    25016.09    26297.50    529.51 o 
   6   6   2     1683.62     1670.39    194.30 o 
   7   6   2     3160.59     3038.02    279.77 o 
   8   6   2      205.30       76.24    134.46 o 
   9   6   2     2835.37     3098.40    405.89 o 
 -10   7   2        4.19      215.38    182.24 o 
  -9   7   2     4409.64     4547.50    563.12 o 
  -8   7   2      128.40       29.91    130.19 o 
  -7   7   2    33301.12    34532.87    753.86 o 
  -6   7   2      492.31      439.20    121.85 o 
  -5   7   2     9883.15     9970.91    329.38 o 
  -4   7   2       49.63      -10.80     49.21 o 
  -3   7   2    10599.49    10700.06    261.90 o 
  -2   7   2     3879.35     3596.88    111.75 o 
  -1   7   2    22027.57    22342.39    373.56 o 
   0   7   2     8401.40     8123.94    158.50 o 
   1   7   2    23193.73    23900.88    331.04 o 
   2   7   2     9055.40     8558.06    228.10 o 
   3   7   2     5967.56     5524.61    205.11 o 
   4   7   2     2987.55     2834.70    174.28 o 
   5   7   2     7935.50     7922.76    303.74 o 
   6   7   2     3492.67     3591.75    232.51 o 
   7   7   2        5.09      -33.06    112.29 o 
   8   7   2     3685.22     3988.89    337.56 o 
   9   7   2     1081.87     1301.37    432.45 o 
  -9   8   2      475.46      503.88    188.64 o 
  -8   8   2    11345.72    12268.78    835.88 o 
  -7   8   2      773.54      643.06    149.40 o 
  -6   8   2    28742.28    30589.58    654.08 o 
  -5   8   2      375.14      352.30     95.26 o 
  -4   8   2     6953.67     6579.94    246.13 o 
  -3   8   2     2238.12     2221.30    127.53 o 
  -2   8   2    37239.25    39086.07    637.12 o 
  -1   8   2    14898.57    14613.40    228.15 o 
   0   8   2    16426.96    15967.69    261.46 o 
   1   8   2     2335.55     2229.67    104.16 o 
   2   8   2    32749.09    32343.87    491.63 o 
   3   8   2        8.96       21.20     52.02 o 
   4   8   2     1245.61     1132.25    133.40 o 
   5   8   2      182.04      182.89     83.31 o 
   6   8   2       69.65      112.63    145.68 o 
   7   8   2     1164.06     1068.02    211.26 o 
   8   8   2     1001.28      925.28    206.14 o 
   9   8   2      395.53      268.84    198.06 o 
  -9   9   2     7358.01     7324.09    503.84 o 
  -8   9   2       74.96       35.47    136.00 o 
  -7   9   2    12200.38    12556.66    472.27 o 
  -6   9   2      308.29      488.35    155.34 o 
  -5   9   2    19918.66    20758.33    464.04 o 
  -4   9   2     2556.26     2315.52    154.03 o 
  -3   9   2    11946.55    12238.87    282.04 o 
  -2   9   2     1646.75     1654.09    108.62 o 
  -1   9   2    14447.19    13598.62    493.79 o 
   0   9   2       12.70       15.86     39.91 o 
   1   9   2    16296.66    15601.80    382.90 o 
   2   9   2    10708.66    10575.29    261.14 o 
   3   9   2      394.96      441.99     83.78 o 
   4   9   2     3267.38     3334.98    192.34 o 
   5   9   2      214.57      148.42     89.87 o 
   6   9   2     1672.09     1724.28    231.55 o 
   7   9   2     1072.69      809.30    186.70 o 
   8   9   2      586.83      720.84    194.89 o 
   9   9   2      423.21      378.45    189.74 o 
  -9  10   2     4107.61     4049.39    361.65 o 
  -8  10   2     5463.00     5541.43    523.80 o 
  -7  10   2      161.22      272.16    134.81 o 
  -6  10   2     3860.82     3737.72    242.66 o 
  -5  10   2     2221.86     1855.72    179.82 o 
  -4  10   2    21643.60    22392.08    595.35 o 
  -3  10   2     1881.27     1807.08    136.88 o 
  -2  10   2     5444.50     5443.36    398.99 o 
  -1  10   2      856.44      933.27     76.87 o 
   0  10   2    18068.66    17948.12    331.57 o 
   1  10   2    14858.59    14700.13    315.21 o 
   2  10   2      639.98      527.40     79.18 o 
   3  10   2    13794.07    14020.05    343.24 o 
   4  10   2     2160.07     2346.08    209.60 o 
   5  10   2     8979.83     9503.01    342.45 o 
   6  10   2       18.95     -107.80    107.80 o 
   7  10   2       92.30        1.18    129.25 o 
   8  10   2      247.75      114.52    152.89 o 
  -8  11   2     1622.91     1602.61    391.04 o 
  -7  11   2      355.05      272.24    230.54 o 
  -6  11   2     2560.20     2272.77    318.94 o 
  -5  11   2     5748.94     5709.92    382.97 o 
  -4  11   2      842.85      949.02    197.82 o 
  -3  11   2     7020.21     7613.22    376.31 o 
  -2  11   2     1323.56     1218.77    239.69 o 
  -1  11   2     1675.14     1647.55    368.23 o 
   0  11   2     7630.53     7021.36    599.02 o 
   1  11   2      536.84      445.33    121.76 o 
   2  11   2    18637.79    18684.87    554.52 o 
   3  11   2       14.86       14.81     86.07 o 
   4  11   2    23560.96    23492.14    565.66 o 
   5  11   2     3237.74     2879.13    313.01 o 
   6  11   2     3685.35     3329.97    349.89 o 
   7  11   2      200.59      434.89    225.12 o 
   8  11   2     2841.11     3538.71    580.62 o 
  -8  12   2       20.66       14.27    283.74 o 
  -7  12   2      734.22      694.52    282.74 o 
  -6  12   2      197.62      258.87    172.41 o 
  -5  12   2     3456.71     3348.16    321.52 o 
  -4  12   2     3445.91     3348.02    301.92 o 
  -3  12   2      537.22      598.50    168.72 o 
  -2  12   2      950.36      603.56    201.49 o 
  -1  12   2    13847.93    13798.44    645.49 o 
   0  12   2      664.24      690.82    187.18 o 
   1  12   2     4274.13     3659.47    263.93 o 
   2  12   2      400.98      426.25    127.54 o 
   3  12   2    24419.79    25185.17    691.63 o 
   4  12   2     2336.04     2474.44    262.65 o 
   5  12   2     7717.17     8637.67    616.27 o 
   6  12   2      397.42      420.30    225.47 o 
   7  12   2     4151.88     5043.94    551.08 o 
   8  12   2       62.07      239.62    306.82 o 
  -8  13   2      466.31      332.27    270.34 o 
  -7  13   2      678.72      277.92    347.97 o 
  -6  13   2       40.45      -53.42    144.65 o 
  -5  13   2     1520.62     1508.22    252.33 o 
  -4  13   2      642.04      880.74    207.10 o 
  -3  13   2      722.33      657.83    173.31 o 
  -2  13   2     5241.42     5371.58    340.30 o 
  -1  13   2     1257.15      987.21    249.70 o 
   0  13   2     8310.79     8036.79    508.32 o 
   1  13   2     3484.18     2980.29    331.42 o 
   2  13   2     8516.03     9213.52    429.74 o 
   3  13   2       70.08      124.77    104.87 o 
   4  13   2    13155.85    13197.57   1096.49 o 
   5  13   2      310.35      434.06    203.24 o 
   6  13   2     4115.84     4252.14    496.98 o 
   7  13   2     1268.61     1338.45    370.17 o 
  -7  14   2      162.81      -14.29    207.57 o 
  -6  14   2     1924.27     1800.13    383.83 o 
  -5  14   2      121.18       78.38    159.58 o 
  -4  14   2     3168.15     3671.95    330.96 o 
  -3  14   2     3667.35     3974.62    326.95 o 
  -2  14   2      340.06      279.87    135.97 o 
  -1  14   2     3533.09     4555.21    431.91 o 
   0  14   2    10617.50    11077.20    628.90 o 
   1  14   2     7885.49     7667.45    419.78 o 
   2  14   2      414.68      487.26    152.71 o 
   3  14   2     3766.08     4041.18    322.84 o 
   4  14   2       85.68      151.04    171.26 o 
   5  14   2     3654.74     3357.62    465.28 o 
   6  14   2     1747.10     1521.83    371.70 o 
   7  14   2     3835.13     4896.70    578.91 o 
  -7  15   2     3876.22     4278.51    694.67 o 
  -6  15   2      427.08       83.89    207.25 o 
  -5  15   2     5647.20     6059.92    437.93 o 
  -4  15   2      112.80      134.58    146.51 o 
  -3  15   2     3551.00     3688.08    330.32 o 
  -2  15   2     2049.24     2219.55    294.01 o 
  -1  15   2     3441.11     3288.81    416.72 o 
   0  15   2     2530.59     2187.95    368.88 o 
   1  15   2     3957.12     4061.90    417.87 o 
   2  15   2      984.88      844.84    196.89 o 
   3  15   2      426.00      266.44    197.76 o 
   4  15   2       15.51      -92.40    155.53 o 
   5  15   2      128.53      334.56    206.06 o 
   6  15   2     4019.93     4294.52    543.65 o 
  -6  16   2     5186.46     6725.61    827.75 o 
  -5  16   2      484.47      228.46    185.36 o 
  -4  16   2     4882.54     5276.02    570.08 o 
  -3  16   2      730.42      919.52    218.04 o 
  -2  16   2     6017.72     6450.27    418.46 o 
  -1  16   2      609.88      677.73    247.25 o 
   0  16   2     3785.35     4359.61    459.16 o 
   1  16   2     1474.97     1362.39    245.90 o 
   2  16   2     2085.88     1938.06    286.28 o 
   3  16   2     1075.59      983.71    288.51 o 
   4  16   2      257.65      117.10    365.41 o 
   5  16   2      298.55      557.71    269.56 o 
  -5  17   2     3854.23     5483.21    782.36 o 
  -4  17   2      242.31      282.66    179.43 o 
  -3  17   2     5678.48     6330.44    445.88 o 
  -2  17   2      171.56      238.55    167.63 o 
  -1  17   2     4231.70     4247.23    474.05 o 
   0  17   2       30.39        3.09    132.93 o 
   1  17   2      535.44      690.87    218.97 o 
   2  17   2     2063.58     1835.19    291.38 o 
   3  17   2     1118.02      346.23    682.74 o 
   4  17   2      883.49      533.94    671.33 o 
  -4  18   2     2032.47     2400.34    408.09 o 
  -3  18   2       96.47      376.51    186.77 o 
  -2  18   2     5761.76     6346.65    456.64 o 
  -1  18   2      317.19      571.26    256.88 o 
   0  18   2      161.77      236.03    167.27 o 
   1  18   2     1602.22     1161.49    585.40 o 
   2  18   2      767.57      152.00    397.46 o 
   3  18   2     1590.06      743.31    535.04 o 
  -2  19   2      514.88      837.98    233.51 o 
  -1  19   2      948.65      644.28    283.86 o 
   0  19   2     1229.24      797.86    540.68 o 
   1  19   2        5.03     -151.31    175.44 o 
  -9   0   3     6113.05     5522.70    682.36 o 
  -7   0   3      215.47      278.74    184.12 o 
  -5   0   3     7623.39     7624.91    508.24 o 
  -3   0   3     2304.65     2122.72    289.76 o 
  -1   0   3   260853.11   254492.36   1604.05 o 
   1   0   3    17263.13    16860.40    297.22 o 
   3   0   3    42646.73    41446.32   1288.04 o 
   5   0   3     7157.34     7819.79    686.20 o 
   7   0   3    21915.74    22128.26   1314.20 o 
 -10   1   3      833.12     1083.80    295.92 o 
  -9   1   3     3003.49     3053.22    397.85 o 
  -8   1   3     1595.15     1732.59    294.13 o 
  -7   1   3       40.05       29.21    100.99 o 
  -6   1   3     3489.70     3315.71    280.05 o 
  -5   1   3     3896.58     3596.11    219.96 o 
  -4   1   3     6059.51     5757.43    178.19 o 
  -3   1   3    14125.72    14802.02    329.29 o 
  -2   1   3    66445.53    68183.56    605.27 o 
  -1   1   3     2205.84     2188.64     79.36 o 
   0   1   3   151963.11   156604.52    825.53 o 
   1   1   3     2237.62     2232.39    152.45 o 
   2   1   3    20259.74    20078.28    370.60 o 
   3   1   3     5796.76     5390.25    282.06 o 
   4   1   3    25196.21    25099.06    645.36 o 
   5   1   3     3886.54     3868.18    350.92 o 
   6   1   3    11359.50    12120.10    669.79 o 
   7   1   3     2323.42     2987.05    377.66 o 
   8   1   3    14244.11    15120.00   1050.46 o 
   9   1   3      667.64      498.86    229.40 o 
  10   1   3      305.26       46.08    190.54 o 
 -10   2   3     5168.24     4930.87    690.05 o 
  -9   2   3     1256.12     1263.90    296.81 o 
  -8   2   3     9555.08     9750.84    564.62 o 
  -7   2   3      708.79      508.47    168.06 o 
  -6   2   3      316.11      265.28    104.04 o 
  -5   2   3     1050.80     1152.11    154.11 o 
  -4   2   3    58422.55    60910.18    591.13 o 
  -3   2   3    13951.77    14083.68    375.91 o 
  -2   2   3     4189.59     4041.41    155.42 o 
  -1   2   3    42318.92    44192.03    490.04 o 
   0   2   3    24126.32    24882.91    328.27 o 
   1   2   3    51523.78    52514.86    555.60 o 
   2   2   3    27631.65    27315.39    447.53 o 
   3   2   3     9025.94     8483.07    294.90 o 
   4   2   3     2518.54     2530.45    235.90 o 
   5   2   3     8478.71     8039.28    416.17 o 
   6   2   3      737.26      959.77    237.57 o 
   7   2   3     8843.16     8693.44    594.44 o 
   8   2   3     2834.54     2778.36    433.96 o 
   9   2   3     3102.76     4490.84    681.33 o 
 -10   3   3      253.07      582.74    231.33 o 
  -9   3   3     7319.61     7080.71    537.26 o 
  -8   3   3     1928.26     2240.52    341.42 o 
  -7   3   3     2866.51     2661.99    244.10 o 
  -6   3   3        2.83        7.88     75.33 o 
  -5   3   3    19511.36    19256.00    541.73 o 
  -4   3   3     5873.63     5718.91    179.56 o 
  -3   3   3    48247.21    49738.77    418.79 o 
  -2   3   3     8035.77     7863.60    163.32 o 
  -1   3   3    17202.29    17162.74    313.33 o 
   0   3   3     7422.03     7215.11    179.35 o 
   1   3   3     1604.53     1673.99    136.43 o 
   2   3   3    24802.55    25661.83    444.19 o 
   3   3   3     6517.72     6155.88    253.19 o 
   4   3   3      114.86      110.63     69.50 o 
   5   3   3      158.14       93.20    111.12 o 
   6   3   3     7963.85     8713.13    552.08 o 
   7   3   3     1790.04     1390.48    318.94 o 
   8   3   3      120.51       57.64    159.93 o 
   9   3   3     5799.18     5394.49    744.41 o 
 -10   4   3    11369.52    10375.87    990.84 o 
  -9   4   3      576.14      603.38    206.28 o 
  -8   4   3     6987.95     6615.37    692.10 o 
  -7   4   3     1143.91     1095.86    189.25 o 
  -6   4   3    15547.35    14773.37    485.56 o 
  -5   4   3       18.39       75.17     59.21 o 
  -4   4   3    34325.71    34807.47    515.23 o 
  -3   4   3     8708.62     8733.62    174.22 o 
  -2   4   3    48933.39    50537.53    583.87 o 
  -1   4   3    14510.72    15238.55    435.95 o 
   0   4   3       31.40      182.06     35.45 o 
   1   4   3     1901.19     1815.09     83.90 o 
   2   4   3      775.15      844.26    114.53 o 
   3   4   3      154.57      135.20     62.23 o 
   4   4   3     2141.29     1874.77    185.50 o 
   5   4   3     2736.55     2512.40    215.01 o 
   6   4   3      833.69      870.50    224.78 o 
   7   4   3      461.96      315.39    358.74 o 
   8   4   3     4039.79     4662.87    475.88 o 
   9   4   3        6.67     -144.63    144.63 o 
 -10   5   3      248.89      235.43    160.69 o 
  -9   5   3     4275.08     4078.74    419.55 o 
  -8   5   3      276.89      334.19    149.44 o 
  -7   5   3    11525.96    10991.08    471.54 o 
  -6   5   3       30.03        1.08     79.41 o 
  -5   5   3    12630.48    12613.30    351.60 o 
  -4   5   3       92.36       86.56     48.32 o 
  -3   5   3    41574.89    43052.43    399.67 o 
  -2   5   3    15029.00    15040.50    254.00 o 
  -1   5   3    13775.78    13227.36    264.87 o 
   0   5   3    10820.72    10278.95    196.39 o 
   1   5   3     2511.43     2362.52    105.31 o 
   2   5   3     7822.18     8149.80    212.35 o 
   3   5   3     1968.20     1989.67    126.39 o 
   4   5   3       22.41      108.10     65.55 o 
   5   5   3     4145.32     3989.91    264.93 o 
   6   5   3     1834.40     1705.05    231.03 o 
   7   5   3       22.79      -61.77    106.11 o 
   8   5   3     2353.10     2346.07    326.37 o 
   9   5   3     8863.12    10166.61    738.24 o 
 -10   6   3     5299.59     4711.23    481.42 o 
  -9   6   3      803.55      679.95    219.08 o 
  -8   6   3     2949.44     2852.72    305.80 o 
  -7   6   3      699.47      558.80    159.78 o 
  -6   6   3    12886.65    12506.53    399.44 o 
  -5   6   3     1754.38     1629.35    145.90 o 
  -4   6   3     4728.84     4619.34    195.13 o 
  -3   6   3    22301.79    22860.62    347.00 o 
  -2   6   3    24550.93    23895.29    398.74 o 
  -1   6   3    18669.88    18935.74    294.78 o 
   0   6   3     1527.10     1609.69     86.03 o 
   1   6   3    46279.71    46103.61    486.41 o 
   2   6   3       22.59       92.46     43.89 o 
   3   6   3      946.34      887.94     98.19 o 
   4   6   3     1598.19     1419.90    137.99 o 
   5   6   3     4201.06     4234.18    286.61 o 
   6   6   3      404.58      401.53    136.36 o 
   7   6   3     8457.33     9369.74    456.98 o 
   8   6   3     3603.90     3581.66    387.07 o 
   9   6   3     1474.55     1186.34    283.38 o 
 -10   7   3       30.30      160.38    278.35 o 
  -9   7   3     2667.41     2510.77    445.73 o 
  -8   7   3     4902.93     4521.06    357.21 o 
  -7   7   3     4053.16     4266.79    279.53 o 
  -6   7   3      169.09       79.01     85.57 o 
  -5   7   3     4032.72     3697.10    206.01 o 
  -4   7   3     5774.51     5614.09    216.88 o 
  -3   7   3      199.62      183.09     46.44 o 
  -2   7   3    46086.65    45426.59    438.87 o 
  -1   7   3     3985.52     3722.02    208.10 o 
   0   7   3    41308.45    41720.84    460.32 o 
   1   7   3     3880.48     3742.01    148.49 o 
   2   7   3    37285.66    37827.70    489.85 o 
   3   7   3        0.10        5.34     46.83 o 
   4   7   3     1694.30     1796.09    153.38 o 
   5   7   3      119.91      106.37     98.61 o 
   6   7   3    19021.25    20132.28    618.85 o 
   7   7   3      549.60      421.77    149.43 o 
   8   7   3     2874.19     2897.67    329.97 o 
   9   7   3      419.24       13.59    177.85 o 
  -9   8   3       98.60      100.90    156.15 o 
  -8   8   3     1643.71     1598.11    256.08 o 
  -7   8   3     4209.18     4696.70    332.53 o 
  -6   8   3        9.77       -7.01     84.23 o 
  -5   8   3       85.81       81.81     78.18 o 
  -4   8   3      175.21      184.79     65.23 o 
  -3   8   3    21810.11    22140.66    322.50 o 
  -2   8   3     6830.13     6376.07    201.40 o 
  -1   8   3    37553.66    39553.71    445.73 o 
   0   8   3     7070.19     6952.65    179.27 o 
   1   8   3    51385.69    51015.04    538.13 o 
   2   8   3       25.90       35.10     44.93 o 
   3   8   3     8356.99     8003.06    254.54 o 
   4   8   3       56.51       59.17     66.80 o 
   5   8   3    16455.11    17656.92    586.27 o 
   6   8   3      728.80      645.30    158.50 o 
   7   8   3     9537.94     9659.39    472.33 o 
   8   8   3        8.41       -6.62    142.53 o 
   9   8   3     2807.50     3135.53    420.75 o 
  -9   9   3       29.39      -11.79    138.60 o 
  -8   9   3      447.55      221.78    151.40 o 
  -7   9   3      192.34      193.09    127.39 o 
  -6   9   3     4747.07     4685.27    277.18 o 
  -5   9   3      528.92      535.63    113.37 o 
  -4   9   3     2733.33     2950.60    163.20 o 
  -3   9   3     8247.43     8314.30    205.35 o 
  -2   9   3    31485.91    32682.17    464.03 o 
  -1   9   3     3415.42     3429.14    181.68 o 
   0   9   3    38119.64    37757.53    576.00 o 
   1   9   3     6958.09     6721.21    190.94 o 
   2   9   3    19277.54    19758.45    370.14 o 
   3   9   3        1.45       51.87     57.74 o 
   4   9   3    12905.92    13388.50    364.08 o 
   5   9   3      286.15      424.40    144.34 o 
   6   9   3     7198.05     7188.43    382.82 o 
   7   9   3      516.25      539.45    168.68 o 
   8   9   3     4841.96     5441.81    390.78 o 
  -9  10   3      210.41      198.47    163.63 o 
  -8  10   3      424.66      315.80    151.63 o 
  -7  10   3      129.82      315.44    144.19 o 
  -6  10   3     3634.92     3328.57    229.13 o 
  -5  10   3    10829.39    11298.75    348.72 o 
  -4  10   3     5001.59     4912.35    214.47 o 
  -3  10   3     1965.76     2003.00    162.14 o 
  -2  10   3    16108.11    16102.19    271.51 o 
  -1  10   3    18386.87    18922.83    319.73 o 
   0  10   3      164.27       68.57     56.71 o 
   1  10   3     7340.17     7164.28    305.98 o 
   2  10   3     2012.02     1901.07    128.83 o 
   3  10   3    19284.59    19075.67    406.22 o 
   4  10   3     1948.55     2014.24    218.93 o 
   5  10   3     6510.02     5921.86    331.95 o 
   6  10   3      483.81      420.02    149.84 o 
   7  10   3     3439.59     3749.09    322.36 o 
   8  10   3     3216.85     3242.65    351.31 o 
  -8  11   3      164.97        4.43    277.97 o 
  -7  11   3     1682.88     1886.25    406.53 o 
  -6  11   3     3664.19     3887.81    695.43 o 
  -5  11   3     9189.91     9436.48    505.75 o 
  -4  11   3     3659.45     3818.17    352.26 o 
  -3  11   3    13586.17    13650.63    495.95 o 
  -2  11   3     3718.65     3769.62    355.67 o 
  -1  11   3     6642.88     6342.00    424.89 o 
   0  11   3      857.87      981.00    204.78 o 
   1  11   3       91.34      180.40     94.24 o 
   2  11   3     5944.26     5727.63    314.95 o 
   3  11   3      994.65      918.65    143.29 o 
   4  11   3     9369.53    10117.37    477.81 o 
   5  11   3      111.89      184.53    139.65 o 
   6  11   3      417.13      393.54    172.83 o 
   7  11   3     2132.80     1798.09    403.53 o 
   8  11   3      997.66     1417.06    891.60 o 
  -8  12   3     5460.11     5411.41    784.67 o 
  -7  12   3        1.75      246.25    231.01 o 
  -6  12   3     2631.03     2160.68    426.00 o 
  -5  12   3     2891.35     2745.83    319.28 o 
  -4  12   3    20810.15    20490.94    664.26 o 
  -3  12   3      255.53      311.10    132.28 o 
  -2  12   3     1683.51     1863.26    313.87 o 
  -1  12   3      669.56      560.07    186.23 o 
   0  12   3     3534.85     3571.44    333.74 o 
   1  12   3       87.53      160.93     97.17 o 
   2  12   3     2973.10     3068.76    251.03 o 
   3  12   3     2897.21     2940.50    255.80 o 
   4  12   3        8.39      253.57    166.11 o 
   5  12   3      235.23      306.05    197.76 o 
   6  12   3     1797.03     1629.15    385.75 o 
   7  12   3       73.46      123.85    276.56 o 
  -8  13   3       76.43      -46.51    200.10 o 
  -7  13   3     4769.00     4925.48    712.10 o 
  -6  13   3       32.44      172.36    206.76 o 
  -5  13   3     6011.75     6038.40    407.63 o 
  -4  13   3      509.46      492.47    179.09 o 
  -3  13   3     6283.51     6556.64    395.91 o 
  -2  13   3     2195.20     2234.82    357.55 o 
  -1  13   3     1449.10     1323.10    276.73 o 
   0  13   3     7017.88     6439.51    459.96 o 
   1  13   3     1262.65     1114.88    191.77 o 
   2  13   3       71.45       55.86     98.58 o 
   3  13   3       12.22      -15.61    230.66 o 
   4  13   3       63.74        8.12    136.92 o 
   5  13   3      541.82      421.77    226.04 o 
   6  13   3        6.46      -66.37    186.13 o 
   7  13   3     2019.27     1919.06    441.73 o 
  -7  14   3      132.79      127.60    178.44 o 
  -6  14   3     5059.09     4174.40    672.61 o 
  -5  14   3      695.29      497.12    269.14 o 
  -4  14   3     2173.35     2544.20    295.67 o 
  -3  14   3      269.33      187.75    144.40 o 
  -2  14   3      339.82      312.09    190.80 o 
  -1  14   3    13170.11    13109.18    690.68 o 
   0  14   3     2923.48     2941.81    289.74 o 
   1  14   3     1977.07     1915.66    261.34 o 
   2  14   3      132.46      236.05    124.38 o 
   3  14   3     3749.25     2953.50    402.57 o 
   4  14   3      122.99      -14.72    152.65 o 
   5  14   3      517.84      542.77    304.25 o 
   6  14   3     2180.73     2757.16    486.45 o 
  -6  15   3      255.50      232.14    214.45 o 
  -5  15   3      306.23      537.52    264.65 o 
  -4  15   3     1794.59     2159.75    309.12 o 
  -3  15   3       28.64      -31.53    126.10 o 
  -2  15   3     5375.37     4646.93    469.68 o 
  -1  15   3      823.29      668.82    249.00 o 
   0  15   3    12468.32    12953.47    552.26 o 
   1  15   3      197.82      274.22    153.88 o 
   2  15   3     4390.17     4392.91    712.87 o 
   3  15   3      988.32      970.08    267.88 o 
   4  15   3     3400.61     3650.76    487.34 o 
   5  15   3     1577.62     1365.18    348.05 o 
   6  15   3     1940.36     2534.30    538.12 o 
  -6  16   3     1565.51      720.55    960.84 o 
  -5  16   3     1521.34     1174.43    444.90 o 
  -4  16   3     1182.19     1132.67    250.36 o 
  -3  16   3     3613.02     3808.04    367.54 o 
  -2  16   3      123.99      101.35    140.71 o 
  -1  16   3     6029.85     5459.44    551.32 o 
   0  16   3        0.46     -116.62    119.03 o 
   1  16   3     6781.54     7271.75    442.65 o 
   2  16   3     2148.90     2150.61    385.33 o 
   3  16   3     6399.26     7241.29    761.59 o 
   4  16   3      143.69       80.76    264.51 o 
   5  16   3     2964.36     3907.48    520.43 o 
  -5  17   3      156.12       76.09    206.26 o 
  -4  17   3     3575.71     4450.62    526.40 o 
  -3  17   3      918.27      765.22    228.84 o 
  -2  17   3     3971.84     3990.36    364.10 o 
  -1  17   3      227.58      359.91    242.43 o 
   0  17   3     3863.82     3818.88    369.98 o 
   1  17   3       90.48      101.75    245.92 o 
   2  17   3     7567.70     8006.99    815.96 o 
   3  17   3      457.56      315.96    272.97 o 
   4  17   3     3760.45     5018.45   1213.42 o 
  -4  18   3      958.11     1373.78    391.91 o 
  -3  18   3     2530.70     2650.19    357.38 o 
  -2  18   3     2397.43     2344.19    684.57 o 
  -1  18   3      941.01      407.84    324.38 o 
   0  18   3       78.87      -27.69    157.17 o 
   1  18   3     3173.98     3096.38    649.79 o 
   2  18   3      119.84      154.55    185.92 o 
   3  18   3     2648.79     2833.54    616.20 o 
  -2  19   3      334.15      277.08    203.60 o 
  -1  19   3      779.75      341.88    260.97 o 
   0  19   3      540.69      163.80    204.73 o 
   1  19   3       18.00       -2.14    201.82 o 
 -10   0   4     2155.24     1872.19    506.19 o 
  -8   0   4    18412.35    17723.07   1027.77 o 
  -6   0   4    11611.08    11711.35    704.67 o 
  -4   0   4    17826.04    17270.31    416.78 o 
  -2   0   4    33853.34    33741.59    393.93 o 
   0   0   4     7501.63     7656.74    279.67 o 
   2   0   4     3226.79     3195.04    215.31 o 
   4   0   4     4166.45     3641.29    451.57 o 
   6   0   4    34553.75    35272.79   1598.83 o 
   8   0   4     7722.97     8502.66    902.89 o 
 -10   1   4      234.67      252.71    176.09 o 
  -9   1   4     9952.70    10740.99    632.52 o 
  -8   1   4       37.99      -90.64    105.90 o 
  -7   1   4    23523.96    22504.60    750.02 o 
  -6   1   4     6861.79     6553.27    324.94 o 
  -5   1   4    14843.34    14819.11    321.51 o 
  -4   1   4     8053.07     7701.23    209.49 o 
  -3   1   4      849.69      977.85    119.55 o 
  -2   1   4     4719.44     4478.63    159.58 o 
  -1   1   4     6232.82     5828.62    142.36 o 
   0   1   4     7443.90     7512.96    161.62 o 
   1   1   4      610.10      525.60     53.48 o 
   2   1   4     1014.36     1006.11     82.80 o 
   3   1   4     4002.73     4176.54    268.97 o 
   4   1   4    17463.63    16639.70    445.71 o 
   5   1   4    10757.11     9284.30    922.63 o 
   6   1   4        5.87      -30.75    125.57 o 
   7   1   4    23119.94    23907.48    990.44 o 
   8   1   4      486.46      369.31    208.32 o 
   9   1   4     2531.46     2906.88    681.07 o 
 -10   2   4     2554.74      863.73    986.48 o 
  -9   2   4      343.25      434.12    180.19 o 
  -8   2   4     3787.41     3671.31    352.46 o 
  -7   2   4       26.30      -51.67     92.31 o 
  -6   2   4    18057.76    17593.29    620.19 o 
  -5   2   4    59570.30    60233.38    661.94 o 
  -4   2   4       28.67        8.65     39.65 o 
  -3   2   4    10883.78    10244.53    483.03 o 
  -2   2   4      261.70      411.69     75.15 o 
  -1   2   4    41344.23    41956.62    450.11 o 
   0   2   4     1080.44      993.47     84.58 o 
   1   2   4      955.42      909.34     99.04 o 
   2   2   4       42.81       44.56     53.24 o 
   3   2   4    38329.80    38143.38    626.51 o 
   4   2   4     7878.24     7363.91    305.88 o 
   5   2   4    10384.03    10438.94    398.26 o 
   6   2   4     9191.81     8625.19    572.37 o 
   7   2   4      590.32      459.03    201.30 o 
   8   2   4     3064.99     3640.17    468.10 o 
   9   2   4      118.19      138.12    161.24 o 
 -10   3   4      190.07      -63.27    157.16 o 
  -9   3   4       65.49       44.49    249.12 o 
  -8   3   4      481.34      364.77    173.53 o 
  -7   3   4     6817.07     6814.86    370.82 o 
  -6   3   4    22148.70    21904.60    587.32 o 
  -5   3   4      107.96        1.85     48.00 o 
  -4   3   4    52575.37    53659.14    565.23 o 
  -3   3   4       80.93       81.51     57.94 o 
  -2   3   4    34517.57    34826.20    652.50 o 
  -1   3   4      453.26      431.01     60.08 o 
   0   3   4    16592.50    16159.42    303.37 o 
   1   3   4     2526.19     2662.00    144.95 o 
   2   3   4    32210.96    33346.27    547.79 o 
   3   3   4       91.12      149.22     73.75 o 
   4   3   4    45547.70    44108.60    757.27 o 
   5   3   4     8043.71     8183.40    362.59 o 
   6   3   4     2747.83     2651.33    282.21 o 
   7   3   4      125.09      256.26    134.86 o 
   8   3   4      222.23      301.16    157.40 o 
   9   3   4     2510.08      782.26   1014.43 o 
 -10   4   4      500.07      106.65    261.69 o 
  -9   4   4       39.76      129.35    172.91 o 
  -8   4   4     1651.96     1311.95    222.72 o 
  -7   4   4     7713.27     7727.64    694.85 o 
  -6   4   4     2121.85     2123.39    207.24 o 
  -5   4   4    38733.42    40515.86    617.68 o 
  -4   4   4     1637.74     1445.66     93.27 o 
  -3   4   4    84115.55    86584.91   1210.01 o 
  -2   4   4     7789.25     7918.71    240.94 o 
  -1   4   4    16872.01    16193.34    400.21 o 
   0   4   4     6947.45     6740.38    198.39 o 
   1   4   4    41151.50    42561.75    786.67 o 
   2   4   4     6791.72     6906.73    429.38 o 
   3   4   4    40068.70    39907.25    664.79 o 
   4   4   4     2568.58     2330.54    198.52 o 
   5   4   4    22874.62    22298.00    732.51 o 
   6   4   4     1403.73     1696.70    230.53 o 
   7   4   4     1183.36     1236.23    234.57 o 
   8   4   4       26.21      126.33    144.51 o 
   9   4   4      176.06      212.42    290.92 o 
 -10   5   4       79.92      176.32    144.45 o 
  -9   5   4      734.29      433.31    205.26 o 
  -8   5   4     4680.62     4688.29    346.51 o 
  -7   5   4     7303.93     6942.94    373.34 o 
  -6   5   4     8064.50     8133.44    371.07 o 
  -5   5   4     3246.95     2832.80    155.32 o 
  -4   5   4    51859.64    53875.43    512.46 o 
  -3   5   4        4.32       92.68     43.66 o 
  -2   5   4    37883.73    37751.41    543.12 o 
  -1   5   4     8144.88     8439.07    242.86 o 
   0   5   4     9835.00     9668.67    207.68 o 
   1   5   4     8443.24     8525.34    198.13 o 
   2   5   4    45020.39    46449.71    490.45 o 
   3   5   4     1230.04     1328.44    113.59 o 
   4   5   4    14329.59    14054.63    653.16 o 
   5   5   4     1559.23     1546.99    199.65 o 
   6   5   4    11577.52    12628.88    497.82 o 
   7   5   4     4020.42     3600.84    302.76 o 
   8   5   4       55.09       52.44    184.07 o 
   9   5   4       93.99        2.83    161.83 o 
 -10   6   4      530.93      318.42    175.00 o 
  -9   6   4      106.12      -17.18    125.54 o 
  -8   6   4     4135.72     4047.00    333.25 o 
  -7   6   4    10455.50     9239.17    437.22 o 
  -6   6   4    21827.09    21504.81    823.97 o 
  -5   6   4     6412.21     6181.66    251.81 o 
  -4   6   4      485.13      458.81     66.98 o 
  -3   6   4    41851.05    44351.11    672.99 o 
  -2   6   4      657.34      661.97     93.76 o 
  -1   6   4    10375.75    10363.28    241.08 o 
   0   6   4      441.93      373.66     57.11 o 
   1   6   4    39243.78    39474.38    460.16 o 
   2   6   4     1651.88     1562.80    104.71 o 
   3   6   4     9323.17     8898.91    352.82 o 
   4   6   4     5872.96     5710.48    292.81 o 
   5   6   4    11530.84    10908.42    431.02 o 
   6   6   4    12795.49    13185.91    508.73 o 
   7   6   4      703.65      789.36    182.04 o 
   8   6   4     2504.91     2602.65    358.14 o 
   9   6   4      133.58      129.07    166.95 o 
 -10   7   4      393.37      653.45    247.82 o 
  -9   7   4     2715.33     2686.96    356.39 o 
  -8   7   4     1195.35     1094.27    209.25 o 
  -7   7   4    19035.08    20721.26    653.02 o 
  -6   7   4     1681.37     1508.60    205.34 o 
  -5   7   4    11619.76    11041.86    334.94 o 
  -4   7   4     3332.86     3255.82    135.48 o 
  -3   7   4      688.00      576.97     73.54 o 
  -2   7   4     5866.28     5763.32    213.12 o 
  -1   7   4     1355.04     1319.31     98.45 o 
   0   7   4    11568.80    11415.46    302.74 o 
   1   7   4      127.98       57.61     47.74 o 
   2   7   4     2646.52     2354.12    127.76 o 
   3   7   4      141.70       55.55     58.42 o 
   4   7   4     2451.44     2176.91    215.94 o 
   5   7   4    30083.83    30427.82    717.05 o 
   6   7   4      612.67      850.90    176.36 o 
   7   7   4     5076.11     5433.72    366.29 o 
   8   7   4     1246.39     1142.45    224.44 o 
  -9   8   4     1979.97     1922.21    300.59 o 
  -8   8   4     7736.96     7371.39    440.84 o 
  -7   8   4       10.61       19.84    103.66 o 
  -6   8   4    16783.38    17302.05    649.57 o 
  -5   8   4      172.90       92.02     94.86 o 
  -4   8   4      526.21      611.70     84.59 o 
  -3   8   4     3451.58     3593.71    194.40 o 
  -2   8   4      838.52      761.78     88.65 o 
  -1   8   4    11926.37    12260.03    267.92 o 
   0   8   4     1695.30     1584.93     99.82 o 
   1   8   4      500.69      555.36     77.92 o 
   2   8   4       38.80       74.55     48.86 o 
   3   8   4       13.64       14.15     53.92 o 
   4   8   4     4456.22     4100.40    262.79 o 
   5   8   4      168.36      114.23    144.87 o 
   6   8   4    10095.41    10305.63    460.26 o 
   7   8   4      291.67      221.93    148.79 o 
   8   8   4     7542.26     7620.97    536.76 o 
  -9   9   4     7562.86     8354.98    515.69 o 
  -8   9   4        6.14       72.64    132.74 o 
  -7   9   4     4284.11     4233.86    319.70 o 
  -6   9   4      359.90      473.85    141.00 o 
  -5   9   4     4843.29     4492.05    238.06 o 
  -4   9   4    11302.73    11502.29    284.44 o 
  -3   9   4     2389.10     2311.68    105.16 o 
  -2   9   4      798.20      553.70    142.84 o 
  -1   9   4     1111.39     1034.56     91.34 o 
   0   9   4      258.05      234.83     51.58 o 
   1   9   4       71.73      103.97     49.48 o 
   2   9   4     3975.20     3676.09    170.44 o 
   3   9   4     9134.97     8616.15    338.31 o 
   4   9   4     2209.08     2093.61    220.71 o 
   5   9   4     5189.03     4689.09    306.64 o 
   6   9   4     1522.54     1213.57    204.68 o 
   7   9   4     8145.02     9105.76    474.28 o 
   8   9   4     1494.74     1866.21    282.54 o 
  -9  10   4      442.94      366.93    191.54 o 
  -8  10   4     3293.39     3299.92    353.28 o 
  -7  10   4     2386.15     2423.28    268.41 o 
  -6  10   4     1173.52     1164.58    193.53 o 
  -5  10   4     8361.29     8770.96    306.58 o 
  -4  10   4     5422.52     5734.36    227.34 o 
  -3  10   4    17743.44    18315.85    353.07 o 
  -2  10   4      380.47      322.90     60.45 o 
  -1  10   4     1458.61     1534.66    148.95 o 
   0  10   4     1793.86     1801.88    139.96 o 
   1  10   4     8283.22     7902.92    272.98 o 
   2  10   4     7905.50     7998.53    251.81 o 
   3  10   4     7742.20     6816.77    306.25 o 
   4  10   4      153.36      261.20    107.84 o 
   5  10   4     5975.79     6810.52    360.82 o 
   6  10   4     3335.38     3133.07    286.90 o 
   7  10   4        1.07      -60.82    134.50 o 
   8  10   4     1937.13     2191.43    304.70 o 
  -8  11   4       25.22     -161.67    161.67 o 
  -7  11   4       25.10     -106.85    186.09 o 
  -6  11   4     8730.65     9171.65    483.95 o 
  -5  11   4      532.56      178.06    208.81 o 
  -4  11   4    13400.65    14795.98    826.52 o 
  -3  11   4     3001.30     2801.68    278.98 o 
  -2  11   4    13394.59    14331.65    661.16 o 
  -1  11   4     1173.01     1040.21    135.23 o 
   0  11   4     9206.04     9051.56    314.64 o 
   1  11   4     1162.99     1050.95    127.63 o 
   2  11   4     5081.89     5342.79    250.30 o 
   3  11   4     8185.26     8045.66    403.63 o 
   4  11   4    16484.59    15879.79    870.82 o 
   5  11   4        9.66       22.67    136.93 o 
   6  11   4      968.42      920.02    237.31 o 
   7  11   4      966.29      917.02    308.59 o 
  -8  12   4        0.56      128.07    208.44 o 
  -7  12   4      836.39     1066.87    329.76 o 
  -6  12   4     1158.80     1051.44    324.57 o 
  -5  12   4    21476.20    21340.30   1304.71 o 
  -4  12   4      217.65      150.32    142.61 o 
  -3  12   4     7990.84     8799.64    573.65 o 
  -2  12   4      640.26      543.03    230.27 o 
  -1  12   4    25506.56    26169.14    885.52 o 
   0  12   4      276.34      117.23     99.35 o 
   1  12   4     8269.54     7710.48    373.92 o 
   2  12   4     3743.18     3862.70    390.03 o 
   3  12   4    16772.24    16377.73   1030.46 o 
   4  12   4      348.50        0.99    216.43 o 
   5  12   4     4679.22     4518.87    483.74 o 
   6  12   4       11.00      138.18    185.71 o 
   7  12   4      660.24      743.74    301.43 o 
  -8  13   4     1361.32      506.10    856.47 o 
  -7  13   4     1605.43      563.15   1338.17 o 
  -6  13   4     4348.21     4326.64    507.78 o 
  -5  13   4     1114.58     1045.15    316.86 o 
  -4  13   4     8040.96     8389.66    455.03 o 
  -3  13   4      512.53      353.53    156.56 o 
  -2  13   4    13845.27    13889.41    712.95 o 
  -1  13   4     1222.75     1112.94    235.14 o 
   0  13   4    10496.58    10433.21    499.75 o 
   1  13   4     1310.46     1160.99    194.29 o 
   2  13   4     7550.81     7355.55    524.83 o 
   3  13   4      540.34      416.47    198.62 o 
   4  13   4     7813.06     7631.62    669.92 o 
   5  13   4      596.60      675.93    276.57 o 
   6  13   4      737.60      760.54    293.49 o 
  -7  14   4     1203.99      426.56    527.86 o 
  -6  14   4     2738.85     2362.74    459.81 o 
  -5  14   4     3925.15     3955.52    519.37 o 
  -4  14   4     2244.00     2194.25    398.48 o 
  -3  14   4     5105.97     5110.66    362.87 o 
  -2  14   4     3404.52     2998.35    402.42 o 
  -1  14   4     9631.38    10840.63    868.52 o 
   0  14   4      763.54      784.23    190.03 o 
   1  14   4     9290.87     9238.84    603.98 o 
   2  14   4       61.63      444.17    201.10 o 
   3  14   4     4529.29     3853.04    425.62 o 
   4  14   4      749.98     1067.41    301.39 o 
   5  14   4      749.14      535.12    260.07 o 
   6  14   4     3101.67     3128.63    522.01 o 
  -6  15   4       79.30      -75.67    200.31 o 
  -5  15   4     1346.19     1670.77    398.25 o 
  -4  15   4      783.15      560.52    269.56 o 
  -3  15   4      218.45      293.03    161.76 o 
  -2  15   4     2369.88     2386.64    399.12 o 
  -1  15   4        6.71     -121.49    146.66 o 
   0  15   4     5605.90     6171.09    400.73 o 
   1  15   4      279.34      101.81    293.35 o 
   2  15   4     2735.05     2946.08    405.04 o 
   3  15   4     1272.49     1340.08    401.18 o 
   4  15   4       26.15       85.27    169.19 o 
   5  15   4     2669.54     2566.80    479.23 o 
  -6  16   4     2014.77      589.36    916.48 o 
  -5  16   4      371.69      634.76    292.68 o 
  -4  16   4      669.66      821.72    297.59 o 
  -3  16   4      242.41       37.46    183.29 o 
  -2  16   4      404.37      422.65    223.37 o 
  -1  16   4      452.05      564.47    246.30 o 
   0  16   4      276.73      313.15    167.64 o 
   1  16   4     1905.66     1643.26    344.17 o 
   2  16   4      746.63      534.02    288.87 o 
   3  16   4      325.90      256.50    216.95 o 
   4  16   4     1534.31     2021.16    395.21 o 
  -5  17   4      638.68      559.47    328.13 o 
  -4  17   4     1374.88     1064.46    322.67 o 
  -3  17   4     1194.72     1074.22    337.72 o 
  -2  17   4       34.98     -130.33    130.33 o 
  -1  17   4       81.44      -41.68    137.64 o 
   0  17   4        7.96      -69.33    171.02 o 
   1  17   4     1369.24      422.28   1042.77 o 
   2  17   4      222.85       13.45    181.53 o 
   3  17   4      369.97      105.11    207.77 o 
  -3  18   4     2714.99     2821.49    689.54 o 
  -2  18   4     1222.75      792.25    554.45 o 
  -1  18   4      566.42      146.03    184.41 o 
   0  18   4      482.06      139.98    203.86 o 
   1  18   4     1222.57      513.59    712.87 o 
   2  18   4      265.43      -72.44    190.53 o 
  -9   0   5    21826.81    21882.09   1248.29 o 
  -7   0   5    15655.34    14577.20    853.14 o 
  -5   0   5    45400.85    46249.77    786.92 o 
  -3   0   5     4880.35     4775.39    271.80 o 
  -1   0   5   119541.51   122307.92   1305.67 o 
   1   0   5    34291.31    34457.26    532.14 o 
   3   0   5    16214.52    16169.25    491.51 o 
   5   0   5        3.33        5.00    116.53 o 
   7   0   5       45.24      -61.80    188.22 o 
   9   0   5      723.46       19.23    203.86 o 
 -10   1   5     4854.84     4217.23    650.30 o 
  -9   1   5     4161.09     3602.25    373.25 o 
  -8   1   5    15859.95    15724.87    689.45 o 
  -7   1   5      798.89      769.42    189.20 o 
  -6   1   5    25052.29    24956.58    469.26 o 
  -5   1   5        4.04       10.41     49.14 o 
  -4   1   5     8192.81     7179.28    285.04 o 
  -3   1   5       16.04       83.78     49.15 o 
  -2   1   5    43402.18    46139.83    459.01 o 
  -1   1   5      612.31      537.46     56.75 o 
   0   1   5    95568.36    97210.74    708.04 o 
   1   1   5      384.09      355.70     53.46 o 
   2   1   5    12159.04    11586.67    231.78 o 
   3   1   5    17408.04    17320.94    446.90 o 
   4   1   5     2508.87     2204.37    170.09 o 
   5   1   5       75.23      131.09    102.17 o 
   6   1   5      135.26      157.75    110.80 o 
   7   1   5     2234.95     2051.77    498.24 o 
   8   1   5     1312.32     1197.92    331.14 o 
   9   1   5      183.08     -157.82    157.82 o 
 -10   2   5     3535.18     2952.01    540.30 o 
  -9   2   5     6969.81     6473.26    948.79 o 
  -8   2   5     4422.18     3948.10    499.14 o 
  -7   2   5    12881.01    12416.62    491.81 o 
  -6   2   5     3921.65     3661.01    219.28 o 
  -5   2   5    10534.56    10181.40    274.06 o 
  -4   2   5     5138.07     5330.01    283.86 o 
  -3   2   5    14018.52    14465.41    370.90 o 
  -2   2   5      380.78      314.61     57.60 o 
  -1   2   5    31439.19    32110.47    433.23 o 
   0   2   5      544.97      576.84     81.12 o 
   1   2   5    23877.61    23077.86    433.56 o 
   2   2   5    45740.78    44540.34    786.44 o 
   3   2   5     5332.84     5132.64    177.13 o 
   4   2   5     8765.75     8596.69    268.44 o 
   5   2   5       62.94      149.01     94.88 o 
   6   2   5     3831.88     3758.97    399.76 o 
   7   2   5      450.06      354.11    238.09 o 
   8   2   5     2124.79     2201.27    403.84 o 
   9   2   5       92.14       11.50    185.58 o 
 -10   3   5      122.49       33.96    163.99 o 
  -9   3   5     8318.84     8063.97    551.51 o 
  -8   3   5     4184.86     3993.97    368.07 o 
  -7   3   5      101.20       75.60    100.99 o 
  -6   3   5     4427.60     4489.40    326.74 o 
  -5   3   5      750.46      647.74     98.13 o 
  -4   3   5     5352.11     5080.69    265.96 o 
  -3   3   5     1166.16     1259.83    152.85 o 
  -2   3   5    12690.69    12651.39    328.39 o 
  -1   3   5     3389.67     3318.02    144.33 o 
   0   3   5     3181.46     2946.71    164.37 o 
   1   3   5    10746.08     9746.08    370.20 o 
   2   3   5    15608.35    15340.80    385.12 o 
   3   3   5    52639.66    53618.85    795.46 o 
   4   3   5      385.52      372.22    106.54 o 
   5   3   5     5547.61     5561.68    307.86 o 
   6   3   5     2768.34     2735.73    423.06 o 
   7   3   5     5738.54     6100.26    412.77 o 
   8   3   5      231.87      203.66    326.95 o 
   9   3   5     3014.81     2962.01    726.72 o 
 -10   4   5     8917.73     9100.65    895.45 o 
  -9   4   5      867.07     1127.90    261.50 o 
  -8   4   5     1817.91     1996.32    271.73 o 
  -7   4   5      347.30      190.65    108.83 o 
  -6   4   5      793.48      797.22    133.29 o 
  -5   4   5     1685.82     1513.49    133.05 o 
  -4   4   5     2786.79     2525.16    240.41 o 
  -3   4   5    15091.25    15582.97    391.10 o 
  -2   4   5     7585.79     7991.03    264.46 o 
  -1   4   5    15385.70    16005.60    319.75 o 
   0   4   5    20760.54    21463.64    397.66 o 
   1   4   5      789.69      567.74     94.64 o 
   2   4   5    36784.84    36378.50    607.61 o 
   3   4   5        2.84       -5.09     65.98 o 
   4   4   5    26784.47    27567.95    624.95 o 
   5   4   5      325.75      150.75    113.13 o 
   6   4   5     7429.64     7189.35    382.96 o 
   7   4   5        2.35      140.17    134.45 o 
   8   4   5     4238.71     3781.53    448.91 o 
   9   4   5       16.08        9.29    172.46 o 
 -10   5   5      490.12      309.76    212.45 o 
  -9   5   5     2513.84     2629.29    363.88 o 
  -8   5   5     4219.57     3909.91    319.92 o 
  -7   5   5     1049.85      898.03    184.03 o 
  -6   5   5      327.81      281.81    112.96 o 
  -5   5   5      331.16      280.44     71.16 o 
  -4   5   5      431.48      417.97     67.83 o 
  -3   5   5      357.45      397.95     62.84 o 
  -2   5   5     4622.78     4444.72    203.80 o 
  -1   5   5       99.85       80.86     43.28 o 
   0   5   5     7203.73     6527.49    181.98 o 
   1   5   5    30980.95    30569.54    526.15 o 
   2   5   5     6779.54     6524.73    268.16 o 
   3   5   5    15744.54    15109.25    436.43 o 
   4   5   5     2045.93     1790.42    203.91 o 
   5   5   5    18935.66    18418.16    565.36 o 
   6   5   5      298.10      143.02    110.49 o 
   7   5   5     1054.33     1022.79    216.15 o 
   8   5   5      309.52      139.27    198.18 o 
 -10   6   5     3219.03     3888.49    597.48 o 
  -9   6   5     3473.30     2790.89    329.85 o 
  -8   6   5      877.14      684.16    174.97 o 
  -7   6   5    16842.09    16448.19    576.98 o 
  -6   6   5     2294.53     2140.38    219.99 o 
  -5   6   5     1690.61     1692.26    137.69 o 
  -4   6   5     2942.73     2860.49    191.80 o 
  -3   6   5    12329.31    12652.34    300.50 o 
  -2   6   5      918.65      918.84    116.91 o 
  -1   6   5     9838.49     9384.43    252.78 o 
   0   6   5    13597.45    13020.21    265.01 o 
   1   6   5    38758.12    38241.76    598.90 o 
   2   6   5     4194.36     3856.40    212.24 o 
   3   6   5      474.71      417.31    105.36 o 
   4   6   5    16302.93    16263.23    500.13 o 
   5   6   5       49.67       34.74    101.63 o 
   6   6   5     4656.26     4556.23    321.57 o 
   7   6   5       37.75      -75.42    103.01 o 
   8   6   5     3708.76     4332.14    397.07 o 
 -10   7   5     1407.14     1253.68    317.38 o 
  -9   7   5      643.74      456.23    179.66 o 
  -8   7   5    18608.40    18338.28    669.15 o 
  -7   7   5       20.85       38.92    115.15 o 
  -6   7   5     7513.21     7382.69    436.59 o 
  -5   7   5     1451.28     1436.26    153.49 o 
  -4   7   5    15223.33    15471.46    281.80 o 
  -3   7   5      772.68      617.80     86.35 o 
  -2   7   5    24795.30    25021.65    483.40 o 
  -1   7   5     2911.63     2967.31    134.90 o 
   0   7   5    27601.23    27526.75    399.58 o 
   1   7   5     1574.73     1476.78    106.64 o 
   2   7   5    32507.32    31701.33    600.39 o 
   3   7   5     1188.46      931.72    165.85 o 
   4   7   5      210.22      230.31    110.18 o 
   5   7   5     2137.62     2279.25    235.25 o 
   6   7   5      279.41      163.39    128.68 o 
   7   7   5     1669.02     1809.64    266.69 o 
   8   7   5       33.21      115.16    147.67 o 
  -9   8   5     2694.42     2682.41    329.24 o 
  -8   8   5      193.78      265.40    151.23 o 
  -7   8   5    28533.70    29594.45    789.53 o 
  -6   8   5        2.31      -28.03     89.31 o 
  -5   8   5     3260.12     3385.25    201.54 o 
  -4   8   5     1201.42     1133.92    105.37 o 
  -3   8   5    24643.18    24644.65    685.10 o 
  -2   8   5     7219.26     7228.44    237.64 o 
  -1   8   5    21616.32    21269.16    353.70 o 
   0   8   5      260.40      227.45     57.70 o 
   1   8   5    46458.82    47790.10    685.82 o 
   2   8   5      127.68      116.06     76.27 o 
   3   8   5      276.09      289.57     99.80 o 
   4   8   5      620.37      519.75    130.97 o 
   5   8   5     3119.86     2895.44    254.15 o 
   6   8   5     1098.51     1517.26    228.16 o 
   7   8   5       42.20      212.57    136.42 o 
   8   8   5      459.70       21.05    146.12 o 
  -9   9   5      449.43      551.60    195.25 o 
  -8   9   5     9244.31    10605.29    530.07 o 
  -7   9   5       14.05       12.94    105.47 o 
  -6   9   5    13673.11    13931.31    507.60 o 
  -5   9   5      225.94      111.82     79.86 o 
  -4   9   5    15566.63    16156.96    302.35 o 
  -3   9   5      130.00      128.27     51.30 o 
  -2   9   5    24177.67    25234.66    447.83 o 
  -1   9   5     3504.79     3531.98    151.16 o 
   0   9   5    27155.42    26903.11    411.79 o 
   1   9   5    10548.83    10484.90    344.55 o 
   2   9   5    10541.79    10286.65    349.69 o 
   3   9   5      523.95      388.83    108.70 o 
   4   9   5     3427.99     2944.45    244.99 o 
   5   9   5     4580.51     4480.97    308.01 o 
   6   9   5      368.33      527.17    154.80 o 
   7   9   5      997.98     1047.04    216.97 o 
   8   9   5      202.26       45.66    155.44 o 
  -9  10   5     3009.76     3659.40    352.90 o 
  -8  10   5      412.39      296.89    191.67 o 
  -7  10   5     1661.74     1698.98    251.63 o 
  -6  10   5       37.00       34.82    108.22 o 
  -5  10   5    20053.71    20654.43    572.84 o 
  -4  10   5        5.68       -6.62     58.31 o 
  -3  10   5     2195.11     1988.74    119.16 o 
  -2  10   5     1467.95     1283.96    183.44 o 
  -1  10   5    25852.39    25210.69    829.85 o 
   0  10   5     3765.88     3461.03    190.08 o 
   1  10   5     1447.38     1286.11    112.97 o 
   2  10   5     8245.09     8128.64    313.18 o 
   3  10   5     3378.92     3434.16    233.61 o 
   4  10   5     9314.90     9755.61    440.68 o 
   5  10   5     1944.44     1620.30    220.89 o 
   6  10   5      617.57      781.92    180.44 o 
   7  10   5       18.56      -76.60    126.09 o 
  -8  11   5      313.41      557.22    370.54 o 
  -7  11   5       15.98      -69.24    281.82 o 
  -6  11   5     2130.59     2066.46    296.88 o 
  -5  11   5       10.82       22.23    109.09 o 
  -4  11   5    11130.38    11668.93    379.08 o 
  -3  11   5      570.47      547.54    147.51 o 
  -2  11   5     4007.73     4066.39    254.23 o 
  -1  11   5     1657.26     1722.63    229.29 o 
   0  11   5      143.02      147.21     90.78 o 
   1  11   5     4798.90     4595.14    279.45 o 
   2  11   5     3772.27     3296.90    265.63 o 
   3  11   5    18537.96    18995.13    636.39 o 
   4  11   5     3762.29     3767.49    330.93 o 
   5  11   5     1642.76     1852.27    312.38 o 
   6  11   5       36.35     -116.31    154.25 o 
   7  11   5     2909.91     2160.53    433.95 o 
  -8  12   5     2798.92     1057.11   1437.67 o 
  -7  12   5       19.92       -1.90    204.23 o 
  -6  12   5       66.84     -164.24    164.24 o 
  -5  12   5     2347.86     2860.04    460.18 o 
  -4  12   5       16.15     -100.50    163.68 o 
  -3  12   5      881.27      716.40    170.24 o 
  -2  12   5      578.16      936.65    551.19 o 
  -1  12   5       40.04      117.85     99.47 o 
   0  12   5     1504.69     1668.22    284.77 o 
   1  12   5      206.68      135.96    133.50 o 
   2  12   5    12891.08    12788.00    681.65 o 
   3  12   5      816.17      535.52    224.57 o 
   4  12   5     7247.39     6946.77    561.28 o 
   5  12   5     1233.63     1128.22    609.40 o 
   6  12   5     4649.27     5070.70    549.41 o 
  -7  13   5      429.32      341.64    209.14 o 
  -6  13   5     1991.69     1778.99    411.07 o 
  -5  13   5      161.62      362.64    236.51 o 
  -4  13   5      269.46      202.80    203.35 o 
  -3  13   5      297.02      224.96    139.56 o 
  -2  13   5      821.44      642.50    237.15 o 
  -1  13   5     3500.86     3159.65    282.62 o 
   0  13   5     4132.36     3837.59    291.95 o 
   1  13   5     1490.68     1377.04    284.16 o 
   2  13   5      277.94       84.25    158.60 o 
   3  13   5     9927.02    10415.46    662.11 o 
   4  13   5        0.16      -14.63    233.73 o 
   5  13   5     2139.52     2308.11    624.53 o 
   6  13   5      609.61      788.96    390.93 o 
  -7  14   5      320.78      -50.90    271.05 o 
  -6  14   5     1071.32     1647.58    396.55 o 
  -5  14   5     4258.02     4533.16    523.52 o 
  -4  14   5       91.67      249.21    199.69 o 
  -3  14   5      101.85      125.60    179.53 o 
  -2  14   5      713.58      849.40    264.29 o 
  -1  14   5     8459.93     8968.31    459.92 o 
   0  14   5     2805.95     2561.98    494.78 o 
   1  14   5     1641.83     1684.71    322.70 o 
   2  14   5     1147.39      853.08    248.82 o 
   3  14   5     1452.34     1420.36    318.65 o 
   4  14   5     1890.14     1423.23    431.06 o 
   5  14   5      891.69      923.75    304.62 o 
  -6  15   5     4729.99     5175.24    838.52 o 
  -5  15   5      137.91      162.74    300.02 o 
  -4  15   5     3324.06     3025.68    481.11 o 
  -3  15   5      832.46     1200.21    323.46 o 
  -2  15   5     5213.62     5208.31    485.57 o 
  -1  15   5      892.89     1251.93    236.55 o 
   0  15   5     8797.08     8068.05    920.84 o 
   1  15   5      861.98      741.16    246.58 o 
   2  15   5     2235.55     1828.13    363.34 o 
   3  15   5      112.70      254.16    209.27 o 
   4  15   5      643.30      752.59    266.02 o 
   5  15   5     2773.88     2501.00    462.57 o 
  -5  16   5     3633.15     4379.03    779.29 o 
  -4  16   5      313.73      159.18    235.97 o 
  -3  16   5     7174.53     7529.52    863.40 o 
  -2  16   5       31.44      141.31    203.10 o 
  -1  16   5     4764.84     4084.36    475.85 o 
   0  16   5      898.21      925.63    295.04 o 
   1  16   5     4219.18     4346.20    470.18 o 
   2  16   5      730.59      787.48    282.28 o 
   3  16   5     1462.28     1651.09    374.81 o 
   4  16   5       11.40      169.21    293.35 o 
  -4  17   5     5320.00     6948.71    925.96 o 
  -3  17   5      190.86      205.09    173.73 o 
  -2  17   5     5883.46     7476.95    794.42 o 
  -1  17   5      108.03       -7.35    169.84 o 
   1  17   5      849.13      275.92    194.64 o 
   2  17   5     2305.50     2429.67    447.35 o 
   3  17   5      732.92      808.11    293.92 o 
  -3  18   5     5190.20     6583.04    846.73 o 
  -2  18   5        0.81     -156.93    156.93 o 
  -1  18   5      832.62       62.45    150.22 o 
   0  18   5      272.73       96.02    189.60 o 
   1  18   5     1357.36      589.69    984.30 o 
 -10   0   6      661.57      671.07    349.00 o 
  -8   0   6     1723.06     1650.12    402.08 o 
  -6   0   6      520.37      420.49    156.81 o 
  -4   0   6      631.52      681.30    150.41 o 
  -2   0   6    88936.88    91271.58    889.26 o 
   0   0   6    25203.31    24202.03    468.54 o 
   2   0   6    19273.65    19357.35    448.60 o 
   4   0   6     9726.36    10347.22    448.36 o 
   6   0   6    18627.95    19082.65   1253.68 o 
 -10   1   6     1800.58     1947.32    524.14 o 
  -9   1   6      180.18      -46.95    136.45 o 
  -8   1   6      344.37      236.61    171.29 o 
  -7   1   6       48.83      133.01    116.03 o 
  -6   1   6     3083.45     3405.86    191.02 o 
  -5   1   6       20.48        0.37     70.81 o 
  -4   1   6    13479.33    13211.64    363.34 o 
  -3   1   6    10548.42    10138.00    258.90 o 
  -2   1   6     2540.14     2287.40    124.85 o 
  -1   1   6    55059.62    54303.32    494.15 o 
   0   1   6     4743.50     4781.82    162.97 o 
   1   1   6    20036.76    19828.18    312.26 o 
   2   1   6     3008.50     2822.20    126.49 o 
   3   1   6    19347.77    20227.72    458.32 o 
   4   1   6     4408.33     4591.87    285.06 o 
   5   1   6     9040.45     8730.40    579.48 o 
   6   1   6      488.79      362.84    199.18 o 
   7   1   6    20445.70    18630.81    921.85 o 
   8   1   6       22.28      238.65    189.04 o 
 -10   2   6        4.51      -96.43    240.27 o 
  -9   2   6     5323.31     5505.70    466.71 o 
  -8   2   6       54.05      138.35    130.23 o 
  -7   2   6      386.10      448.32    140.39 o 
  -6   2   6      759.15      666.77    112.36 o 
  -5   2   6    34936.98    35732.68    606.62 o 
  -4   2   6     4343.70     4250.02    236.43 o 
  -3   2   6     9409.81     8450.26    416.11 o 
  -2   2   6    14742.16    13658.66    296.16 o 
  -1   2   6    31141.01    31402.16    472.68 o 
   0   2   6    32391.96    32382.74    509.56 o 
   1   2   6     4441.07     4335.44    207.79 o 
   2   2   6     3901.24     3623.98    200.78 o 
   3   2   6     4118.72     4211.69    237.58 o 
   4   2   6    10874.29    10889.01    394.42 o 
   5   2   6      462.05      290.68    132.54 o 
   6   2   6     6972.98     6943.54    751.98 o 
   7   2   6      885.60      910.95    280.28 o 
   8   2   6     3956.48     3315.11    710.82 o 
 -10   3   6     7393.52     6336.35    743.39 o 
  -9   3   6      168.54      283.73    176.74 o 
  -8   3   6     4064.76     4271.95    329.32 o 
  -7   3   6      827.51      976.98    187.05 o 
  -6   3   6    13082.31    13367.87    355.95 o 
  -5   3   6      823.15      829.16    110.37 o 
  -4   3   6    59106.74    60446.52    881.79 o 
  -3   3   6     1962.94     1991.86    167.22 o 
  -2   3   6    33662.05    33580.20    787.21 o 
  -1   3   6     1449.56     1188.16    108.34 o 
   0   3   6      731.45      659.78     98.03 o 
   1   3   6    14241.60    13667.35    362.73 o 
   2   3   6       20.69       17.35     56.54 o 
   3   3   6       19.92       44.09     76.94 o 
   4   3   6     2796.19     2965.83    230.20 o 
   5   3   6     8426.46     8943.81    395.39 o 
   6   3   6      168.37      -58.35    147.83 o 
   7   3   6      353.50      103.05    185.92 o 
   8   3   6     2272.14      455.19    671.59 o 
 -10   4   6      475.96      224.84    416.57 o 
  -9   4   6     4385.18     4126.00    406.49 o 
  -8   4   6     1504.59      932.63    200.84 o 
  -7   4   6     9849.41    10137.35   1054.50 o 
  -6   4   6      359.31      238.39     84.52 o 
  -5   4   6    30594.12    31498.10    502.39 o 
  -4   4   6     5225.16     4792.01    351.73 o 
  -3   4   6    54010.33    54139.13    791.35 o 
  -2   4   6     3366.69     2865.44    151.45 o 
  -1   4   6    13642.83    13831.25    370.53 o 
   0   4   6      510.63      408.82     83.24 o 
   1   4   6     1617.96     1220.18    142.51 o 
   2   4   6       14.38       -2.26     58.31 o 
   3   4   6     1689.62     1524.80    179.43 o 
   4   4   6     3023.48     3156.24    239.52 o 
   5   4   6      949.61     1019.06    178.88 o 
   6   4   6      200.13      227.38    129.36 o 
   7   4   6      360.11      642.94    244.31 o 
   8   4   6       71.00     -158.55    158.55 o 
 -10   5   6     3929.32     3430.50    542.60 o 
  -9   5   6      100.79      -41.69    127.74 o 
  -8   5   6     8693.92     8836.11    469.91 o 
  -7   5   6       94.41      125.63    103.57 o 
  -6   5   6    14619.99    14575.09    373.88 o 
  -5   5   6     1931.48     1900.28    142.31 o 
  -4   5   6    31913.80    32000.62    880.17 o 
  -3   5   6     5329.59     5336.49    542.47 o 
  -2   5   6    25570.50    24704.54    431.05 o 
  -1   5   6     8721.35     8127.94    282.18 o 
   0   5   6      551.79      524.61     70.36 o 
   1   5   6     1857.39     1729.03    147.92 o 
   2   5   6     8585.77     8475.55    321.95 o 
   3   5   6     1031.26     1125.82    160.56 o 
   4   5   6     1243.13     1308.05    183.83 o 
   5   5   6     1223.34     1055.41    185.85 o 
   6   5   6     1188.29     1090.01    194.04 o 
   7   5   6     3075.56     3245.75    456.01 o 
   8   5   6     3361.39     3285.88    709.54 o 
 -10   6   6       12.57       77.85    152.77 o 
  -9   6   6     1294.19     1187.31    244.54 o 
  -8   6   6        9.13      -84.48    109.84 o 
  -7   6   6    15495.62    16365.85    827.78 o 
  -6   6   6     3666.95     3622.95    280.42 o 
  -5   6   6     4817.95     5027.08    273.27 o 
  -4   6   6     3939.55     3765.91    273.62 o 
  -3   6   6    35261.96    37129.98    563.03 o 
  -2   6   6     8656.46     7922.01    291.16 o 
  -1   6   6     1920.10     1736.31    131.08 o 
   0   6   6    28924.32    29248.79    518.27 o 
   1   6   6    10685.15    10723.21    523.28 o 
   2   6   6     1332.50     1275.58    162.87 o 
   3   6   6       22.48       60.90     75.65 o 
   4   6   6     2492.87     2474.39    245.24 o 
   5   6   6     1110.04     1139.87    195.32 o 
   6   6   6     9469.83    10146.00    466.11 o 
   7   6   6      499.62      490.64    165.43 o 
   8   6   6     2053.95     2039.33    414.44 o 
  -9   7   6      309.22      183.66    145.03 o 
  -8   7   6     3108.57     3000.08    373.01 o 
  -7   7   6     1103.39     1022.28    194.48 o 
  -6   7   6     2341.38     2141.13    187.81 o 
  -5   7   6      866.25      825.04    112.38 o 
  -4   7   6     1655.42     1315.51    226.96 o 
  -3   7   6    17006.74    17649.01    634.74 o 
  -2   7   6     3351.41     3079.82    194.53 o 
  -1   7   6    16382.83    16239.43    331.22 o 
   0   7   6     2704.91     2638.58    138.07 o 
   1   7   6    24463.54    24844.87    523.14 o 
   2   7   6      389.62      381.97    103.61 o 
   3   7   6     1810.26     1799.14    191.60 o 
   4   7   6      180.44      303.86    112.57 o 
   5   7   6    20292.13    20244.44    636.13 o 
   6   7   6      364.60      381.67    145.21 o 
   7   7   6     3989.71     4116.41    336.36 o 
   8   7   6      153.47      505.35    440.67 o 
  -9   8   6     1320.03     1756.39    333.68 o 
  -8   8   6        2.58      158.92    123.71 o 
  -7   8   6        2.21       74.43    110.46 o 
  -6   8   6       30.20       19.01     79.33 o 
  -5   8   6     1109.12     1133.46    132.66 o 
  -4   8   6     4403.11     4505.64    212.89 o 
  -3   8   6     3816.68     3714.07    178.90 o 
  -2   8   6    12734.52    12840.47    481.70 o 
  -1   8   6     5123.37     5061.86    189.02 o 
   0   8   6    32916.19    33138.51    574.94 o 
   1   8   6       13.68       83.69     69.61 o 
   2   8   6    11539.46    10631.96    372.91 o 
   3   8   6      668.37      591.42    136.01 o 
   4   8   6     8217.41     8740.13    393.48 o 
   5   8   6        9.60       82.58    111.13 o 
   6   8   6    12060.58    12530.50    703.83 o 
   7   8   6       50.85      185.21    140.37 o 
  -9   9   6      584.35      421.29    177.58 o 
  -8   9   6       21.86     -135.06    135.06 o 
  -7   9   6      238.84      223.47    130.49 o 
  -6   9   6      429.62      599.98    150.33 o 
  -5   9   6      355.73      335.04     91.97 o 
  -4   9   6     5813.38     5731.03    280.46 o 
  -3   9   6     8888.00     8767.75    332.84 o 
  -2   9   6     5880.87     5961.35    266.16 o 
  -1   9   6    14655.62    15022.17    324.22 o 
   0   9   6     2068.26     1988.83    134.47 o 
   1   9   6    11486.26    11672.68    363.02 o 
   2   9   6        5.04       69.77     71.84 o 
   3   9   6    11666.09    11631.26    424.53 o 
   4   9   6       20.46       12.38     92.24 o 
   5   9   6     6611.22     7658.69    400.82 o 
   6   9   6      470.60      683.46    183.02 o 
   7   9   6     7108.15     7388.00    452.45 o 
  -9  10   6      552.33      -96.67    282.07 o 
  -8  10   6      368.82      463.51    196.83 o 
  -7  10   6     2156.29     1811.91    260.45 o 
  -6  10   6     3879.62     3970.76    296.39 o 
  -5  10   6     4233.57     4324.45    322.23 o 
  -4  10   6      383.99      336.55     78.76 o 
  -3  10   6    24807.37    25683.47    653.77 o 
  -2  10   6     6506.46     6656.84    319.81 o 
  -1  10   6     1156.06      929.74    133.07 o 
   0  10   6     6457.65     5983.63    241.78 o 
   1  10   6       19.89       80.00     66.62 o 
   2  10   6    10065.20    10254.65    371.68 o 
   3  10   6        4.59       -0.88     84.76 o 
   4  10   6     6864.99     7091.90    366.32 o 
   5  10   6     2416.56     2501.93    265.81 o 
   6  10   6     3882.36     3787.63    321.15 o 
   7  10   6     1180.39     1021.61    263.05 o 
  -7  11   6     1028.12     1076.71    287.34 o 
  -6  11   6     7639.78     7808.24    537.53 o 
  -5  11   6      171.83      278.70    111.02 o 
  -4  11   6    12140.24    13121.14    413.26 o 
  -3  11   6     1633.69     1507.77    204.26 o 
  -2  11   6    10146.99    11276.24    420.50 o 
  -1  11   6      601.62      586.50    110.32 o 
   0  11   6     1328.89     1268.25    171.92 o 
   1  11   6      455.08      356.98    128.89 o 
   2  11   6       10.13       58.84    106.15 o 
   3  11   6    10385.77    10616.25    819.24 o 
   4  11   6      283.79      237.28    157.31 o 
   5  11   6      373.86      259.85    196.88 o 
   6  11   6       42.51      236.23    175.34 o 
  -8  12   6      146.75     -184.03    184.03 o 
  -7  12   6     2489.78     1836.01    678.25 o 
  -6  12   6     1819.63     2089.08    576.32 o 
  -5  12   6    22408.53    24985.03   1077.53 o 
  -4  12   6      513.49      693.84    257.95 o 
  -3  12   6     3772.87     3585.00    402.32 o 
  -2  12   6      593.87      839.38    221.67 o 
  -1  12   6    16579.95    16692.48    567.58 o 
   0  12   6      244.44      273.07    174.40 o 
   1  12   6       39.03      107.63    152.60 o 
   2  12   6     2025.55     1941.05    341.27 o 
   3  12   6     2260.60     2004.29    365.99 o 
   4  12   6      135.22      195.86    177.55 o 
   5  12   6        8.91      148.56    189.33 o 
   6  12   6      171.76      567.15    298.74 o 
  -7  13   6      265.95      -61.15    180.40 o 
  -6  13   6     6057.92     5256.03    753.39 o 
  -5  13   6      658.95      842.45    624.79 o 
  -4  13   6     9241.66     9239.89    662.22 o 
  -3  13   6      154.49      258.74    198.90 o 
  -2  13   6     2915.95     3286.76    400.78 o 
  -1  13   6     5504.01     5246.75    459.29 o 
   0  13   6     5660.62     4996.95    458.75 o 
   1  13   6        4.40       80.79    151.25 o 
   2  13   6      976.93      719.73    242.50 o 
   3  13   6      143.60       79.82    162.75 o 
   4  13   6       22.81      138.76    187.14 o 
   5  13   6        3.82      143.75    201.70 o 
  -7  14   6     4094.66     5418.08    943.91 o 
  -6  14   6        5.06      -35.40    257.45 o 
  -5  14   6     2641.89     3751.21   1047.90 o 
  -4  14   6        0.92      -15.09    204.35 o 
  -3  14   6     3304.18     2985.85    455.76 o 
  -2  14   6     5994.70     6005.29    510.82 o 
  -1  14   6     3879.20     4217.07    430.14 o 
   0  14   6     2232.43     2009.36    369.88 o 
   1  14   6     1502.69     1650.74    326.96 o 
   2  14   6     1687.81     1975.86    362.33 o 
   3  14   6     1156.11     1445.33    335.20 o 
   4  14   6     1876.46     1519.40    396.44 o 
   5  14   6      235.80      219.28    222.53 o 
  -6  15   6     1200.07      390.08    936.99 o 
  -5  15   6       90.78      -60.46    205.89 o 
  -4  15   6      380.02      203.46    225.98 o 
  -3  15   6     1231.35     1264.09    336.05 o 
  -2  15   6     1457.59     1593.12    660.43 o 
  -1  15   6     5044.20     5711.86    512.23 o 
   0  15   6      642.65      444.44    232.62 o 
   1  15   6     3602.00     4069.37    453.89 o 
   2  15   6     2166.58     1567.84    739.54 o 
   3  15   6     3172.22     3603.84    449.51 o 
   4  15   6      227.19      240.36    222.64 o 
  -5  16   6      406.33      230.68    340.15 o 
  -4  16   6      753.89      161.37    511.58 o 
  -3  16   6        1.78      -67.50    180.95 o 
  -1  16   6       16.94      121.33    161.44 o 
   0  16   6     3890.69     4883.68    774.41 o 
   1  16   6     1797.00     2770.71    740.05 o 
   2  16   6     4713.33     5376.55    650.18 o 
   3  16   6        2.06      -53.73    197.10 o 
  -4  17   6     1219.17      491.59    662.61 o 
  -3  17   6      909.58      230.02    279.51 o 
  -2  17   6      295.92      -68.86    126.31 o 
   0  17   6       16.81      -49.68    131.55 o 
   1  17   6     5712.02     6353.53    929.81 o 
   2  17   6      321.10      661.26    280.52 o 
  -1  18   6      174.84     -232.71    232.71 o 
  -9   0   7    19591.89    18750.84   1167.52 o 
  -7   0   7    15606.60    15440.98    633.08 o 
  -5   0   7    29506.25    29064.46    860.23 o 
  -3   0   7      384.29      322.16     70.12 o 
  -1   0   7    14805.35    15028.37    533.55 o 
   1   0   7       37.79       63.68     59.34 o 
   3   0   7      187.30      359.26    215.14 o 
   5   0   7    13915.70    13545.59   1048.79 o 
   7   0   7     5119.86     5283.20    770.06 o 
 -10   1   7     4840.67     5164.22    682.10 o 
  -9   1   7      599.29      201.53    167.58 o 
  -8   1   7    17317.95    17823.49   1950.40 o 
  -7   1   7     1276.15     1054.59    159.06 o 
  -6   1   7    22112.81    21809.29    460.94 o 
  -5   1   7     5161.60     4583.34    278.02 o 
  -4   1   7     5540.15     5159.29    222.48 o 
  -3   1   7      767.05      728.94     86.56 o 
  -2   1   7      222.74      210.98     61.91 o 
  -1   1   7     4415.55     4086.52    167.07 o 
   0   1   7    11141.94    10924.00    261.33 o 
   1   1   7     1389.26     1408.56    108.88 o 
   2   1   7      153.82      112.31     74.14 o 
   3   1   7    12042.70    12127.06    381.37 o 
   4   1   7      897.10      655.03    205.28 o 
   5   1   7      184.91      243.65    187.62 o 
   6   1   7     9247.28     9382.26    656.72 o 
   7   1   7      734.40      814.84    271.09 o 
   8   1   7     1669.35      261.24    615.56 o 
 -10   2   7       12.23     -114.04    129.20 o 
  -9   2   7     4608.74     4437.97    610.17 o 
  -8   2   7     1067.41      922.79    240.34 o 
  -7   2   7    15468.43    14601.84    407.11 o 
  -6   2   7    23812.12    23929.20    514.72 o 
  -5   2   7     6186.63     6223.56    318.42 o 
  -4   2   7     3227.13     2943.07    340.71 o 
  -3   2   7     2553.41     2363.42    139.83 o 
  -2   2   7    25161.45    24586.80    435.45 o 
  -1   2   7      493.48      498.95     78.80 o 
   0   2   7     1432.44     1332.55    136.03 o 
   1   2   7     1979.71     1717.17    154.14 o 
   2   2   7    30125.55    30929.22    677.58 o 
   3   2   7       55.60      182.92     84.21 o 
   4   2   7    13725.58    13777.45    449.97 o 
   5   2   7     5981.27     5906.83    508.57 o 
   6   2   7     3431.22     3747.37    629.28 o 
   7   2   7     1648.07     1620.94    356.17 o 
   8   2   7      291.73       75.45    196.68 o 
 -10   3   7      177.73        1.55    132.86 o 
  -9   3   7      239.35       67.19    178.60 o 
  -8   3   7     3205.05     3633.01    326.22 o 
  -7   3   7     3711.00     3618.99    220.78 o 
  -6   3   7     2954.51     2856.66    182.36 o 
  -5   3   7    20948.18    20140.62    560.60 o 
  -4   3   7      355.08      293.07    100.49 o 
  -3   3   7    17981.17    17696.00    379.04 o 
  -2   3   7     5076.86     4908.58    203.34 o 
  -1   3   7    14499.07    13706.54    343.42 o 
   0   3   7      582.14      443.18     91.32 o 
   1   3   7    15570.10    15319.73    411.17 o 
   2   3   7     2932.94     2576.78    197.10 o 
   3   3   7    39517.36    40664.01    747.92 o 
   4   3   7     3942.02     3541.36    256.70 o 
   5   3   7     7355.35     6687.07    455.28 o 
   6   3   7      141.36       59.03    165.68 o 
   7   3   7     1858.69     1663.31    534.14 o 
   8   3   7     1321.02      533.08    659.53 o 
 -10   4   7      560.10      200.39    303.87 o 
  -9   4   7      496.93      462.35    211.43 o 
  -8   4   7      449.47      371.07    151.74 o 
  -7   4   7      648.27      716.34    127.83 o 
  -6   4   7     7385.24     7183.44    270.77 o 
  -5   4   7     1574.44     1623.37    192.77 o 
  -4   4   7    40914.00    41952.27    773.14 o 
  -3   4   7     5801.96     5627.49    222.10 o 
  -2   4   7     8146.83     7648.61    255.41 o 
  -1   4   7     2191.01     1965.13    147.52 o 
   0   4   7    19779.36    19713.34    628.17 o 
   1   4   7      490.46      394.19     99.58 o 
   2   4   7    31544.28    32545.92    647.98 o 
   3   4   7      365.02      290.74    108.55 o 
   4   4   7    28240.96    29051.28    684.19 o 
   5   4   7      337.03      236.31    125.50 o 
   6   4   7     5872.42     6373.16    449.57 o 
   7   4   7       42.47      150.02    177.20 o 
   8   4   7      354.69      370.48    334.64 o 
 -10   5   7      234.44       57.91    214.76 o 
  -9   5   7      249.18      185.52    141.28 o 
  -8   5   7     4144.10     4089.71    349.67 o 
  -7   5   7     1623.74     1374.69    194.54 o 
  -6   5   7     3527.18     3381.04    194.31 o 
  -5   5   7    21563.12    21090.65    746.34 o 
  -4   5   7      699.86      662.56    136.75 o 
  -3   5   7    27445.03    26563.04    587.85 o 
  -2   5   7     1790.61     1697.33    137.30 o 
  -1   5   7     5360.47     4917.83    244.76 o 
   0   5   7     3585.30     3589.43    202.84 o 
   1   5   7    40410.69    40396.14    697.09 o 
   2   5   7      320.90      193.24     88.40 o 
   3   5   7    17512.23    17910.02    514.92 o 
   4   5   7      240.09      127.08    102.52 o 
   5   5   7    16279.07    17383.78    577.73 o 
   6   5   7     3171.26     3016.49    382.50 o 
   7   5   7      306.51      362.45    200.27 o 
   8   5   7      163.12      264.45    263.35 o 
  -9   6   7     3372.73     3293.58    400.19 o 
  -8   6   7     1136.71     1142.53    220.74 o 
  -7   6   7    18815.02    20199.48    687.02 o 
  -6   6   7     1216.09     1213.22    147.25 o 
  -5   6   7     1285.43     1082.71    146.17 o 
  -4   6   7    13780.44    13348.01    447.47 o 
  -3   6   7     1056.60     1091.50    153.78 o 
  -2   6   7     3642.74     3395.97    183.26 o 
  -1   6   7      164.43       96.44     68.28 o 
   0   6   7    17208.24    16375.62    415.72 o 
   1   6   7     3999.22     3759.15    227.65 o 
   2   6   7    12001.69    11682.98    482.97 o 
   3   6   7      500.00      338.43    154.97 o 
   4   6   7     7863.17     7685.63    372.69 o 
   5   6   7     5581.82     5218.39    334.07 o 
   6   6   7     3079.97     2629.85    356.51 o 
   7   6   7     1812.68     2045.45    334.70 o 
  -9   7   7      305.84      441.99    363.65 o 
  -8   7   7    15336.12    15828.87    637.48 o 
  -7   7   7     1558.51     1338.19    228.39 o 
  -6   7   7    11906.74    12560.86    553.12 o 
  -5   7   7      801.80      555.57    134.67 o 
  -4   7   7     2985.78     2918.39    245.32 o 
  -3   7   7     3973.12     3747.51    233.30 o 
  -2   7   7     1348.49     1153.06    125.66 o 
  -1   7   7    11613.53    11727.39    292.07 o 
   0   7   7     1276.00     1287.88    143.36 o 
   1   7   7     3552.22     3459.93    218.97 o 
   2   7   7     4697.28     4514.45    263.98 o 
   3   7   7     1923.44     1747.37    197.88 o 
   4   7   7     7571.91     7313.29    465.58 o 
   5   7   7     2723.41     2675.23    278.17 o 
   6   7   7     2172.61     2075.18    276.24 o 
   7   7   7     1319.20     1207.78    275.32 o 
  -9   8   7     5513.45     5289.54    839.55 o 
  -8   8   7        5.03       82.10    131.03 o 
  -7   8   7    21977.45    22838.78    714.79 o 
  -6   8   7       79.08      110.23     72.88 o 
  -5   8   7     5474.91     5378.59    229.47 o 
  -4   8   7     3293.37     2909.17    228.31 o 
  -3   8   7     4664.08     4890.82    372.20 o 
  -2   8   7     4432.15     4245.05    211.25 o 
  -1   8   7      222.30      127.72     61.17 o 
   0   8   7      603.42      520.61    106.37 o 
   1   8   7     3388.50     2964.80    211.41 o 
   2   8   7       70.05       58.85     84.16 o 
   3   8   7     1129.44     1047.87    164.23 o 
   4   8   7      217.52      281.57    118.59 o 
   5   8   7     3506.42     3214.59    281.78 o 
   6   8   7      112.99       32.74    132.72 o 
   7   8   7     4466.05     4830.18    663.98 o 
  -9   9   7      162.73     -129.83    129.83 o 
  -8   9   7     5379.89     5171.59    442.56 o 
  -7   9   7       24.25      -72.88    100.31 o 
  -6   9   7     8155.79     8661.08    356.66 o 
  -5   9   7     3988.58     3634.94    200.81 o 
  -4   9   7     8107.75     8391.18    483.78 o 
  -3   9   7     1433.59     1632.06    188.25 o 
  -2   9   7     1007.52     1076.26    115.95 o 
  -1   9   7      316.34      342.27     77.53 o 
   0   9   7     3311.13     3159.56    200.20 o 
   1   9   7     4011.57     3951.30    234.49 o 
   2   9   7      171.75      242.91     95.98 o 
   3   9   7      847.76      539.02    136.86 o 
   4   9   7      382.67      419.16    185.95 o 
   5   9   7     3567.13     3653.84    304.04 o 
   6   9   7     2851.02     3021.56    315.41 o 
   7   9   7      727.27      333.08    210.35 o 
  -8  10   7      123.77      -51.91    126.44 o 
  -7  10   7     1963.37     1932.89    264.82 o 
  -6  10   7     1977.88     2044.53    209.97 o 
  -5  10   7     9096.77     8724.13    293.34 o 
  -4  10   7     5609.22     5545.07    251.53 o 
  -3  10   7      593.15      602.31    164.95 o 
  -2  10   7     1784.43     1772.47    177.52 o 
  -1  10   7     4665.20     4421.83    285.59 o 
   0  10   7     4568.01     4642.84    238.20 o 
   1  10   7      957.35     1039.40    147.26 o 
   2  10   7     3811.25     3616.58    335.41 o 
   3  10   7        5.48       56.53     91.72 o 
   4  10   7     8251.03     8529.88    413.65 o 
   5  10   7      510.26      451.95    159.16 o 
   6  10   7      786.17      729.02    232.24 o 
  -8  11   7      476.64       76.67    325.66 o 
  -7  11   7     1708.83     1430.87    874.93 o 
  -6  11   7      166.95      102.66    162.98 o 
  -5  11   7     8897.87     9653.00    396.17 o 
  -4  11   7     4792.89     4860.00    731.98 o 
  -3  11   7     7733.77     7405.35    384.88 o 
  -2  11   7      189.74      331.43    103.29 o 
  -1  11   7     7449.95     7430.82    436.01 o 
   0  11   7     1605.69     1198.54    217.95 o 
   1  11   7     5743.12     5413.61    345.24 o 
   2  11   7     2256.85     2198.41    270.68 o 
   3  11   7    17156.63    16575.89    777.25 o 
   4  11   7      480.57      474.13    175.22 o 
   5  11   7     2628.43     2994.84    350.95 o 
   6  11   7      264.40       99.01    171.41 o 
  -7  12   7      324.19      116.75    193.92 o 
  -6  12   7     5749.40     6868.70    904.17 o 
  -5  12   7      207.78       37.56    196.75 o 
  -4  12   7     2951.73     2523.82    428.81 o 
  -3  12   7      483.37      379.59    206.88 o 
  -2  12   7    11209.96    11415.92    494.78 o 
  -1  12   7      704.70      738.12    243.09 o 
   0  12   7     5355.05     4875.17    445.98 o 
   1  12   7     1209.66      706.75    233.20 o 
   2  12   7    13190.10    13726.62    754.54 o 
   3  12   7       59.22       79.77    159.44 o 
   4  12   7     7776.82     7804.92    890.32 o 
   5  12   7       93.47        9.59    217.24 o 
  -7  13   7      673.74      291.27    330.15 o 
  -6  13   7     1728.45      139.42    441.70 o 
  -5  13   7     4934.84     4973.88    623.63 o 
  -4  13   7       89.33      -72.90    185.11 o 
  -3  13   7     6954.34     7094.11    565.32 o 
  -2  13   7       79.23      137.35    159.30 o 
  -1  13   7     8446.23     9049.23    808.39 o 
   0  13   7     1208.68     1276.63    288.85 o 
   1  13   7     7806.16     8197.97    586.60 o 
   2  13   7       68.25       18.76    153.79 o 
   3  13   7     9464.50    10119.71    814.67 o 
   4  13   7      108.22      315.35    210.48 o 
   5  13   7     1534.20     1853.40    405.64 o 
  -6  14   7      904.36      507.40    650.82 o 
  -5  14   7     3536.47     2847.38    676.97 o 
  -4  14   7     1108.33     1735.25    574.02 o 
  -3  14   7      349.11      365.04    237.89 o 
  -2  14   7     7258.12     8320.01    598.65 o 
  -1  14   7     1145.58     1111.02    290.30 o 
   0  14   7     5288.50     6561.34   1078.92 o 
   1  14   7       13.57       88.60    173.13 o 
   2  14   7     4107.26     3349.32    419.74 o 
   3  14   7       17.67      115.49    171.08 o 
   4  14   7     1418.53     1329.65    356.97 o 
  -5  15   7      208.86       95.89    198.76 o 
  -4  15   7     1668.65      722.69    992.51 o 
  -3  15   7     1132.20      -37.70    307.46 o 
  -2  15   7      234.75      156.23    190.43 o 
  -1  15   7     3193.18     3478.58    449.66 o 
   0  15   7      879.49      517.29    232.81 o 
   1  15   7     3097.20     2550.70    677.74 o 
   2  15   7       23.89       41.05    195.91 o 
   3  15   7       27.35      -44.78    148.47 o 
  -4  16   7      111.17     -160.52    246.17 o 
  -2  16   7       96.74     -105.20    173.86 o 
  -1  16   7      156.70      -54.66    159.88 o 
   0  16   7     1766.35      588.29    586.32 o 
   1  16   7        8.41      170.40    191.55 o 
   2  16   7      138.84     -135.04    135.04 o 
  -3  17   7      198.07      231.40    167.64 o 
  -1  17   7        1.77      210.43    162.91 o 
   0  17   7       17.28      103.29    280.02 o 
   1  17   7      101.30      323.51    192.78 o 
 -10   0   8     5255.91     5010.36    700.05 o 
  -8   0   8     7461.95     7501.52    494.94 o 
  -6   0   8    20814.83    22226.73   1064.69 o 
  -4   0   8     1782.58     1875.16    422.72 o 
  -2   0   8    67183.08    69370.41    902.74 o 
   0   0   8    44944.67    46715.69    765.58 o 
   2   0   8    16555.76    16102.44   1004.69 o 
   4   0   8     2885.05     2457.36    541.83 o 
   6   0   8     1422.38     1584.99    498.24 o 
 -10   1   8     2342.21     1924.50    508.50 o 
  -9   1   8     5245.72     4828.04    635.17 o 
  -8   1   8      236.99      261.00    131.97 o 
  -7   1   8    10000.29     9513.23    364.00 o 
  -6   1   8       36.10       18.99     70.36 o 
  -5   1   8     6608.71     6077.31    329.27 o 
  -4   1   8     1186.82      995.31    143.10 o 
  -3   1   8    15241.95    14758.23    322.40 o 
  -2   1   8       74.95       74.28     53.94 o 
  -1   1   8    66294.02    67127.79    719.13 o 
   0   1   8      150.60      203.90     62.54 o 
   1   1   8    14574.99    13976.17    303.49 o 
   2   1   8    10220.18     9977.07    347.42 o 
   3   1   8    12094.49    11848.09    525.67 o 
   4   1   8        9.47      -38.40    120.60 o 
   5   1   8      148.18       99.10    171.15 o 
   6   1   8     1628.14     1830.32    382.93 o 
   7   1   8     4821.61     5913.25    803.90 o 
 -10   2   8     1601.76     2043.48    521.83 o 
  -9   2   8     6626.94     6867.93    734.92 o 
  -8   2   8     5118.18     5520.14    357.20 o 
  -7   2   8      338.41      284.21    100.99 o 
  -6   2   8     4389.56     4464.73    370.14 o 
  -5   2   8     7897.83     7888.27    370.29 o 
  -4   2   8    11863.13    10953.26    413.22 o 
  -3   2   8      516.53      419.83     88.06 o 
  -2   2   8    16396.40    15602.08    377.96 o 
  -1   2   8     3937.98     3677.34    173.36 o 
   0   2   8    24518.77    23941.17    505.67 o 
   1   2   8    12468.52    12219.39    379.74 o 
   2   2   8     9940.77     9744.95    391.22 o 
   3   2   8     4074.77     4171.19    324.69 o 
   4   2   8     1659.07     1636.20    274.00 o 
   5   2   8      683.55      521.71    225.45 o 
   6   2   8     1550.03     1424.77    393.23 o 
   7   2   8     1554.62      825.69   1057.77 o 
 -10   3   8     8755.55     7827.49    820.57 o 
  -9   3   8     1395.00      708.77    583.50 o 
  -8   3   8     3027.10     3121.37    263.03 o 
  -7   3   8      756.34      830.51    138.64 o 
  -6   3   8      342.12      279.63     89.75 o 
  -5   3   8     3003.17     2770.74    264.56 o 
  -4   3   8     6352.63     5831.16    397.62 o 
  -3   3   8     5912.80     5661.90    233.61 o 
  -2   3   8     1504.66     1575.71    141.72 o 
  -1   3   8      993.41      914.16    125.26 o 
   0   3   8     1339.83     1016.84    137.04 o 
   1   3   8    10651.68    10284.78    358.93 o 
   2   3   8    19832.40    18786.02    509.56 o 
   3   3   8      385.98      492.15    131.50 o 
   4   3   8     3620.12     3614.72    333.88 o 
   5   3   8     1455.40     1663.77    283.08 o 
   6   3   8     4327.84     4251.34    473.30 o 
   7   3   8       50.18     -144.83    144.83 o 
  -9   4   8     3494.52     1610.83   1234.01 o 
  -8   4   8      330.07      199.13    148.31 o 
  -7   4   8     3862.61     3832.37    228.28 o 
  -6   4   8      152.83      170.64     77.47 o 
  -5   4   8      660.35      598.95    202.34 o 
  -4   4   8     3770.44     3574.44    195.34 o 
  -3   4   8    10725.91    10509.88    318.20 o 
  -2   4   8     1610.38     1681.82    147.04 o 
  -1   4   8      230.02      317.79     86.34 o 
   0   4   8     1283.12     1278.67    155.65 o 
   1   4   8     6106.75     5471.44    271.17 o 
   2   4   8      240.53       82.52     94.37 o 
   3   4   8     9621.75     9719.85    400.16 o 
   4   4   8      541.63      581.35    177.31 o 
   5   4   8     3570.06     3537.65    343.04 o 
   6   4   8      210.52      147.24    190.48 o 
   7   4   8     1804.48      519.36    740.95 o 
  -9   5   8     1470.85      456.26    243.96 o 
  -8   5   8     5096.87     4514.11    466.38 o 
  -7   5   8      388.04      551.27    124.77 o 
  -6   5   8     1991.76     2152.25    171.57 o 
  -5   5   8      416.84      396.44    122.69 o 
  -4   5   8     2212.83     2166.90    331.78 o 
  -3   5   8     1307.49     1034.31    132.23 o 
  -2   5   8     4191.71     3851.10    207.52 o 
  -1   5   8     9076.71     8503.45    302.69 o 
   0   5   8     6099.97     6036.22    274.52 o 
   1   5   8     4543.29     3965.59    244.64 o 
   2   5   8     2863.87     2502.56    214.21 o 
   3   5   8       46.78      -43.51     87.68 o 
   4   5   8    12211.79    12881.23    508.40 o 
   5   5   8        0.02       19.29    119.89 o 
   6   5   8      910.77     1108.96    249.51 o 
   7   5   8      567.21      377.46    231.23 o 
  -9   6   8      831.60      261.74    235.86 o 
  -8   6   8     7676.36     7547.73    478.87 o 
  -7   6   8     5029.95     5269.40    266.75 o 
  -6   6   8      590.45      625.93    116.75 o 
  -5   6   8       68.13       -0.22     87.69 o 
  -4   6   8     7246.21     7150.70    343.31 o 
  -3   6   8     3372.06     2969.67    187.96 o 
  -2   6   8     6508.49     6153.33    261.65 o 
  -1   6   8     1026.37      881.34    130.63 o 
   0   6   8    29502.65    30337.07    607.14 o 
   1   6   8      263.04      148.25     90.62 o 
   2   6   8     5159.19     5263.00    298.50 o 
   3   6   8     6557.00     6777.33    348.19 o 
   4   6   8       26.21       -5.76     93.79 o 
   5   6   8     1372.42     1187.02    248.19 o 
   6   6   8      929.46      770.31    212.81 o 
   7   6   8     2139.72     2300.49    427.80 o 
  -9   7   8     5346.73     5314.20    458.46 o 
  -8   7   8     1049.03      743.21    209.11 o 
  -7   7   8     6248.96     6563.90    296.89 o 
  -6   7   8     1371.92     1394.50    162.68 o 
  -5   7   8     2355.41     2013.73    287.74 o 
  -4   7   8      535.76      542.77    132.91 o 
  -3   7   8    15807.30    15964.25    417.78 o 
  -2   7   8       15.62       39.61     59.82 o 
  -1   7   8    17816.16    17947.64    452.00 o 
   0   7   8      186.35      122.52     81.21 o 
   1   7   8    34374.45    35675.63    705.45 o 
   2   7   8      332.92      290.76    110.83 o 
   3   7   8       59.10       69.44    102.07 o 
   4   7   8      226.17      384.46    151.38 o 
   5   7   8     3628.59     3684.69    309.71 o 
   6   7   8     1169.81      931.45    383.35 o 
   7   7   8      283.40      367.59    287.00 o 
  -9   8   8      164.03       75.89    202.72 o 
  -8   8   8    10407.13    10554.56    609.40 o 
  -7   8   8        3.15        1.85    103.95 o 
  -6   8   8     2596.15     2880.05    204.26 o 
  -5   8   8     1112.55     1040.79    148.14 o 
  -4   8   8    18535.24    18945.30    559.25 o 
  -3   8   8     4100.94     4084.74    224.38 o 
  -2   8   8    17454.08    17170.74    437.94 o 
  -1   8   8      225.91      149.35     84.52 o 
   0   8   8    36170.63    36738.91    683.22 o 
   1   8   8       32.89      -70.69     70.69 o 
   2   8   8     5939.47     5998.57    322.89 o 
   3   8   8      483.37      439.23    130.41 o 
   4   8   8     4855.30     4328.65    304.76 o 
   5   8   8      108.88       45.53    122.48 o 
   6   8   8      930.70      208.64    442.15 o 
  -8   9   8      103.42      -67.01    120.43 o 
  -7   9   8     6036.38     6997.30    588.46 o 
  -6   9   8        0.28      -41.47     72.44 o 
  -5   9   8     6229.35     6761.29    347.35 o 
  -4   9   8      128.54       70.43     85.89 o 
  -3   9   8    11531.08    11969.45    411.84 o 
  -2   9   8     4242.74     3997.56    222.90 o 
  -1   9   8    19943.21    20648.23    495.81 o 
   0   9   8     2841.82     2788.80    205.49 o 
   1   9   8     8225.60     8609.22    354.78 o 
   2   9   8      779.78      807.98    152.81 o 
   3   9   8     7321.59     8084.93    388.60 o 
   4   9   8     2383.61     2037.25    252.03 o 
   5   9   8     2048.27     2173.68    311.68 o 
   6   9   8      310.50      231.14    288.34 o 
  -8  10   8      972.05      218.80    686.46 o 
  -7  10   8      338.12      470.87    167.27 o 
  -6  10   8     7878.10     8337.65    319.50 o 
  -5  10   8       20.52       -1.93     68.73 o 
  -4  10   8     4988.21     5175.68    409.71 o 
  -3  10   8     4818.49     4361.26    255.80 o 
  -2  10   8    14453.25    14404.61    515.91 o 
  -1  10   8      167.31      151.50    112.31 o 
   0  10   8     5345.85     4865.68    323.82 o 
   1  10   8     2273.87     2295.57    205.76 o 
   2  10   8     6511.43     6390.89    330.67 o 
   3  10   8     4167.05     4532.50    303.29 o 
   4  10   8     3094.67     3244.58    340.73 o 
   5  10   8      278.32      347.87    168.23 o 
   6  10   8      773.69      667.13    286.73 o 
  -7  11   8     1237.43      390.13    470.67 o 
  -6  11   8     1534.74     1059.32    218.46 o 
  -5  11   8     4660.45     4918.21    331.41 o 
  -4  11   8     2139.79     2137.53    260.95 o 
  -3  11   8     1435.61     1725.29    193.38 o 
  -2  11   8      409.00      230.50    126.63 o 
  -1  11   8     2399.39     2266.67    286.83 o 
   0  11   8      298.19      334.98    140.29 o 
   1  11   8      796.48      719.18    169.71 o 
   2  11   8     7433.51     7548.98    436.28 o 
   3  11   8     4051.02     4791.50    440.40 o 
   4  11   8     1170.75     1274.74    311.38 o 
   5  11   8      323.53      142.37    146.24 o 
  -7  12   8      436.70       86.16    262.07 o 
  -6  12   8      704.56      288.45    577.99 o 
  -5  12   8     2333.54     2101.42    416.21 o 
  -4  12   8     1532.76     1309.03    324.11 o 
  -3  12   8       53.21       78.55    154.69 o 
  -2  12   8       50.48      -15.65    149.53 o 
  -1  12   8      127.97      -46.45    140.61 o 
   0  12   8      212.22      -24.86    235.40 o 
   1  12   8     2468.07     2176.52    430.03 o 
   2  12   8      743.15      588.04    294.76 o 
   3  12   8     2757.06     2393.57    418.57 o 
   4  12   8      435.19       83.96    162.52 o 
   5  12   8     2357.03     2937.65    666.97 o 
  -6  13   8     1858.69      450.18   1012.00 o 
  -5  13   8        6.79      237.72    240.07 o 
  -4  13   8      780.56      498.34    309.89 o 
  -3  13   8       49.95      -39.73    148.47 o 
  -2  13   8       26.86      165.04    161.61 o 
  -1  13   8     4418.04     4298.60    440.90 o 
   0  13   8       23.39      -87.00    267.07 o 
   1  13   8      325.14      478.28    441.06 o 
   2  13   8     2831.83     2657.31    688.00 o 
   3  13   8       96.71       81.95    166.47 o 
   4  13   8     1169.13      234.32    563.25 o 
  -6  14   8     2128.51     3097.92    751.34 o 
  -5  14   8      408.89      236.98    417.72 o 
  -4  14   8      120.52       27.95    306.95 o 
  -3  14   8       48.32       63.32    175.57 o 
  -2  14   8     6145.96     5489.68    511.93 o 
  -1  14   8      231.86      342.54    244.38 o 
   0  14   8     3394.58     2706.12    394.82 o 
   1  14   8      106.57       23.96    164.57 o 
   2  14   8     1940.46     2576.85    688.25 o 
   3  14   8      184.18       57.79    273.61 o 
  -4  15   8       16.17      -47.44    266.94 o 
  -3  15   8     3187.52     4049.42    961.99 o 
  -2  15   8       90.49      -48.29    172.70 o 
  -1  15   8     5144.01     5056.00    820.32 o 
   0  15   8      114.64        2.35    174.91 o 
   1  15   8     3328.67     3370.24    770.82 o 
   2  15   8      197.68      173.76    351.56 o 
  -3  16   8       15.40       53.03    241.56 o 
  -2  16   8     4797.65     4563.15    830.57 o 
  -1  16   8      387.60     -138.16    138.16 o 
   0  16   8     4400.81     5483.73    882.88 o 
   1  16   8      417.97      124.54    287.20 o 
  -9   0   9     3923.73     4159.27    605.43 o 
  -7   0   9     1296.76     1015.27    238.96 o 
  -5   0   9     4291.34     4210.36    376.85 o 
  -3   0   9    13776.64    13493.31    582.66 o 
  -1   0   9     7028.81     7186.85    323.69 o 
   1   0   9    17120.03    16572.47   1008.02 o 
   3   0   9     2646.07     2494.54    549.01 o 
   5   0   9    11881.21    12783.48   1100.34 o 
  -9   1   9       38.20      106.58    135.32 o 
  -8   1   9     1806.76     1599.61    218.40 o 
  -7   1   9     1947.73     1785.92    213.57 o 
  -6   1   9     1740.40     1478.59    224.83 o 
  -5   1   9     4776.52     4616.30    309.26 o 
  -4   1   9      120.00      136.17     93.67 o 
  -3   1   9     5174.64     5032.91    266.75 o 
  -2   1   9    17898.82    17739.89    392.42 o 
  -1   1   9     4279.79     4197.68    197.28 o 
   0   1   9     4054.83     3864.70    188.55 o 
   1   1   9      353.37      388.25    108.22 o 
   2   1   9     5710.20     5678.43    374.24 o 
   3   1   9     4609.66     4445.15    428.60 o 
   4   1   9     5711.90     5527.77    607.22 o 
   5   1   9        1.09      -33.22    152.64 o 
   6   1   9     9426.97     8738.32    960.84 o 
   7   1   9       69.92       53.46    173.91 o 
  -9   2   9      265.63      -15.91    126.96 o 
  -8   2   9       70.53      118.37    106.71 o 
  -7   2   9     4760.00     4677.39    253.06 o 
  -6   2   9    15935.38    16703.41    588.68 o 
  -5   2   9        0.73       46.43     92.40 o 
  -4   2   9    10626.11    11182.00    539.63 o 
  -3   2   9     1797.86     1336.76    312.72 o 
  -2   2   9    17057.01    16938.36    425.35 o 
  -1   2   9     7561.47     7214.07    290.78 o 
   0   2   9      745.91      770.83    129.99 o 
   1   2   9     2380.91     2223.18    198.30 o 
   2   2   9     2206.95     2172.15    276.52 o 
   3   2   9     4240.80     4034.11    343.19 o 
   4   2   9     3389.76     3047.79    386.12 o 
   5   2   9     5970.42     6020.91    542.59 o 
   6   2   9        2.50       25.65    204.63 o 
   7   2   9     4497.94     4528.53    739.03 o 
  -9   3   9     1476.46      380.31    732.87 o 
  -8   3   9      110.82      154.64    103.90 o 
  -7   3   9     8359.52     7451.66    314.83 o 
  -6   3   9      844.20      615.26    162.38 o 
  -5   3   9    29387.21    30012.79    750.97 o 
  -4   3   9     1801.54     1994.61    210.74 o 
  -3   3   9    30788.16    31487.19    811.49 o 
  -2   3   9       40.90        8.24     62.57 o 
  -1   3   9     9754.77     9795.87    341.37 o 
   0   3   9     5284.14     5072.75    262.13 o 
   1   3   9     1941.71     1804.00    190.72 o 
   2   3   9      274.18       61.40     98.41 o 
   3   3   9     8857.05     8648.64    481.55 o 
   4   3   9     9007.46     9098.28    521.33 o 
   5   3   9     1517.68     1398.25    316.10 o 
   6   3   9       21.66      223.55    184.48 o 
   7   3   9        4.71      238.52    178.59 o 
  -9   4   9      265.25      -59.63    133.42 o 
  -8   4   9     4087.62     4900.98    300.26 o 
  -7   4   9      735.99      728.02    133.02 o 
  -6   4   9    15293.58    15228.27    727.91 o 
  -5   4   9     4746.60     4424.34    301.02 o 
  -4   4   9    38326.62    38316.18    820.24 o 
  -3   4   9     6516.67     6288.21    331.98 o 
  -2   4   9    13990.79    13726.37    394.19 o 
  -1   4   9      332.15      311.19     93.23 o 
   0   4   9     6688.97     6698.53    301.01 o 
   1   4   9       12.14       22.48     80.00 o 
   2   4   9     4978.27     4939.64    292.87 o 
   3   4   9      582.64      683.35    177.46 o 
   4   4   9     3558.75     3539.03    360.68 o 
   5   4   9      186.80      268.55    160.02 o 
   6   4   9      547.71      604.57    260.52 o 
   7   4   9       25.43       34.08    191.93 o 
  -9   5   9     4099.44     2342.97   1735.00 o 
  -8   5   9      708.05      690.39    164.36 o 
  -7   5   9     7553.82     7991.37    327.61 o 
  -6   5   9     1902.03     1834.62    199.60 o 
  -5   5   9    17707.22    17756.93    584.07 o 
  -4   5   9      217.73      204.04    102.35 o 
  -3   5   9    35956.12    36352.55    644.05 o 
  -2   5   9     1861.37     1730.80    158.17 o 
  -1   5   9     4066.96     4159.35    233.48 o 
   0   5   9      820.26      890.44    144.25 o 
   1   5   9    13087.72    12975.56    678.44 o 
   2   5   9       86.01      224.52    108.55 o 
   3   5   9     1117.09     1051.54    185.25 o 
   4   5   9      476.72      244.86    147.03 o 
   5   5   9     3972.22     3910.79    371.19 o 
   6   5   9     2056.31     1215.72    703.59 o 
  -9   6   9      119.98       60.72    132.01 o 
  -8   6   9     5776.26     6146.75    357.68 o 
  -7   6   9     5212.95     5286.30    274.83 o 
  -6   6   9     3730.90     3547.63    283.37 o 
  -5   6   9       43.52      177.98    112.05 o 
  -4   6   9    20482.94    21107.92    505.58 o 
  -3   6   9     1872.21     1905.18    168.26 o 
  -2   6   9     3654.25     3559.64    217.32 o 
  -1   6   9     8809.31     8660.68    373.92 o 
   0   6   9    10233.80    10480.73    384.42 o 
   1   6   9      833.89      972.21    160.37 o 
   2   6   9     1061.25     1050.69    178.21 o 
   3   6   9     2345.05     2129.31    251.33 o 
   4   6   9     2333.18     2271.90    323.39 o 
   5   6   9     5173.21     4578.14    401.66 o 
   6   6   9      111.40       68.00    137.50 o 
  -9   7   9     1159.66      898.21    416.09 o 
  -8   7   9     1812.72     2073.56    260.25 o 
  -7   7   9     3329.50     3311.13    231.45 o 
  -6   7   9     2376.90     2388.89    196.71 o 
  -5   7   9      717.40      596.73    158.98 o 
  -4   7   9     1582.90     1718.76    174.98 o 
  -3   7   9     3778.49     3680.54    226.43 o 
  -2   7   9     2469.60     2512.37    192.51 o 
  -1   7   9     3671.56     3723.67    283.61 o 
   0   7   9    12939.92    13369.81    526.65 o 
   1   7   9     2623.51     2834.74    228.45 o 
   2   7   9      555.73      620.77    142.91 o 
   3   7   9      612.72      702.88    161.91 o 
   4   7   9     7447.84     7277.86    469.64 o 
   5   7   9       47.05       41.65    143.92 o 
   6   7   9     4630.87     5007.61    845.57 o 
  -8   8   9       30.61       93.62    128.14 o 
  -7   8   9     3474.73     3553.66    239.07 o 
  -6   8   9     1028.87      996.45    146.97 o 
  -5   8   9      247.41      291.99    125.34 o 
  -4   8   9     1432.54     1340.56    170.41 o 
  -3   8   9     1156.47     1104.78    156.62 o 
  -2   8   9      760.06      662.61    126.12 o 
  -1   8   9     9906.50     9685.34    359.10 o 
   0   8   9      572.53      521.77    129.69 o 
   1   8   9     2771.28     2799.55    228.81 o 
   2   8   9      142.11      306.62    119.29 o 
   3   8   9     5595.16     5573.75    344.25 o 
   4   8   9       15.15       51.41    117.42 o 
   5   8   9     7157.14     6955.57    588.05 o 
   6   8   9       51.87     -100.28    141.26 o 
  -8   9   9      432.20       32.16    309.49 o 
  -7   9   9      154.74      222.37    144.78 o 
  -6   9   9      535.94      484.40    116.58 o 
  -5   9   9     2830.15     2478.37    246.88 o 
  -4   9   9      259.95      313.85    104.22 o 
  -3   9   9     5340.68     5478.89    352.13 o 
  -2   9   9     4572.60     4308.03    242.90 o 
  -1   9   9      286.36      382.51    101.05 o 
   0   9   9     4567.60     4950.91    277.98 o 
   1   9   9      604.42      321.20    116.23 o 
   2   9   9     3999.88     3959.13    280.28 o 
   3   9   9       21.30      165.86    120.17 o 
   4   9   9     4250.50     4809.92    332.31 o 
   5   9   9     1351.42     1706.49    335.79 o 
  -7  10   9      131.10      133.73    137.63 o 
  -6  10   9     2908.43     2732.37    207.60 o 
  -5  10   9     1285.06     1015.03    156.91 o 
  -4  10   9    11691.18    12253.01    504.98 o 
  -3  10   9     2346.78     2088.41    243.29 o 
  -2  10   9     3142.94     3193.87    273.08 o 
  -1  10   9       45.41       44.35    144.75 o 
   0  10   9      558.01      420.30    148.47 o 
   1  10   9     4892.16     5378.21    364.54 o 
   2  10   9      385.23      474.34    168.27 o 
   3  10   9     3868.60     4251.61    367.89 o 
   4  10   9     2069.54     1828.57    728.92 o 
   5  10   9     2027.54     2338.89    561.84 o 
  -7  11   9     3735.46     4432.63    425.31 o 
  -6  11   9      362.18      422.28    168.94 o 
  -5  11   9     9380.42    10472.80   1074.44 o 
  -4  11   9        8.14       13.39    111.74 o 
  -3  11   9     9781.77    10436.84    473.40 o 
  -2  11   9       35.31       24.68    101.82 o 
  -1  11   9     5817.95     5997.09    370.61 o 
   0  11   9      103.49       -8.09    105.62 o 
   1  11   9      815.58     1069.39    205.98 o 
   2  11   9     4510.51     4733.38    376.59 o 
   3  11   9     2860.11     2907.82    335.01 o 
   4  11   9      196.86      103.33    211.48 o 
  -6  12   9    10004.08    10294.33   1080.85 o 
  -5  12   9      118.96      310.45    250.25 o 
  -4  12   9     6218.70     5957.67    512.62 o 
  -3  12   9        6.99       33.98    226.43 o 
  -2  12   9    11536.78    12222.96    688.32 o 
  -1  12   9      665.24      575.89    225.53 o 
   0  12   9     2043.59     2497.01    373.92 o 
   1  12   9      627.07      496.29    434.39 o 
   2  12   9     2331.41     2432.94    500.93 o 
   3  12   9      208.78      179.27    198.35 o 
   4  12   9     1324.09      607.44    486.70 o 
  -6  13   9      814.66      280.86    700.43 o 
  -5  13   9     5700.18     5529.89    838.01 o 
  -4  13   9       21.72      115.76    208.60 o 
  -3  13   9     5647.98     6593.77    542.67 o 
  -2  13   9     1649.79     1882.70    361.47 o 
  -1  13   9     7240.53     6779.28    553.46 o 
   0  13   9      153.35      285.06    209.27 o 
   1  13   9     2554.81     2492.69    411.15 o 
   2  13   9       82.44      -36.78    307.71 o 
   3  13   9     2154.20     3600.52    785.18 o 
  -5  14   9      733.03      676.20    430.03 o 
  -4  14   9     2528.63     3524.70    453.14 o 
  -3  14   9     1265.06      924.21    306.17 o 
  -2  14   9     2868.65     3191.20    425.52 o 
  -1  14   9      475.99      459.23    228.69 o 
   0  14   9     3625.53     3969.00    724.92 o 
   1  14   9     1080.30     1324.97    500.29 o 
   2  14   9     1658.81      847.51    883.01 o 
  -4  15   9        1.32      303.60    206.58 o 
  -3  15   9     1606.07     1081.76    319.48 o 
  -2  15   9     2486.23     2511.48    436.54 o 
  -1  15   9      539.58     1468.05    586.97 o 
   0  15   9      649.47      183.39    692.87 o 
   1  15   9     3342.38     3953.62    899.04 o 
  -8   0  10     8855.59     9913.53    837.50 o 
  -6   0  10    34887.85    34678.39   1432.41 o 
  -4   0  10      194.72      214.25    148.88 o 
  -2   0  10    25894.73    26060.44    821.54 o 
   0   0  10     8475.21     8875.00    746.46 o 
   2   0  10     1476.43     1017.25    362.85 o 
   4   0  10      137.89        1.28    242.84 o 
  -8   1  10        0.09       58.32    101.79 o 
  -7   1  10    14718.53    14724.95    481.95 o 
  -6   1  10     2047.74     2190.61    281.93 o 
  -5   1  10     7708.18     8399.25    427.10 o 
  -4   1  10      447.25      366.16    113.42 o 
  -3   1  10     4666.15     4400.28    262.79 o 
  -2   1  10     6793.83     6100.66    293.24 o 
  -1   1  10     6985.99     6991.14    267.89 o 
   0   1  10       40.40      100.59     95.67 o 
   1   1  10     4559.95     4709.84    346.34 o 
   2   1  10     8515.81     8866.00    478.62 o 
   3   1  10      416.89      392.16    202.88 o 
   4   1  10      313.70      297.76    191.50 o 
   5   1  10     3447.87     2215.27    461.96 o 
   6   1  10     1554.90      361.63    688.51 o 
  -9   2  10     1629.01     1851.93    508.24 o 
  -8   2  10     8037.30     7224.51    792.49 o 
  -7   2  10     3566.52     3549.27    359.30 o 
  -6   2  10     9567.09     9068.95    457.48 o 
  -5   2  10      858.35      831.43    176.29 o 
  -4   2  10     3124.47     3520.87    292.63 o 
  -3   2  10     7093.00     6778.28    359.86 o 
  -2   2  10     4787.55     4315.06    287.81 o 
  -1   2  10      161.41      297.52     97.16 o 
   0   2  10     5708.99     5400.02    282.46 o 
   1   2  10    13856.87    14520.94    569.28 o 
   2   2  10     1315.78     1200.27    232.52 o 
   3   2  10     6962.42     7066.12    593.89 o 
   4   2  10      300.51      198.42    191.52 o 
   5   2  10     4377.72     4061.37    481.51 o 
   6   2  10      224.52      228.40    168.09 o 
  -9   3  10     2499.05     2698.14    586.20 o 
  -8   3  10       55.87      -57.27    102.62 o 
  -7   3  10     1271.61     1339.86    177.35 o 
  -6   3  10     4589.57     4297.40    331.51 o 
  -5   3  10     2452.44     2342.61    248.82 o 
  -4   3  10     3793.70     3669.61    280.72 o 
  -3   3  10     4127.99     3862.15    323.20 o 
  -2   3  10     4746.79     5073.03    265.69 o 
  -1   3  10       52.52       62.94     81.98 o 
   0   3  10     4993.88     4508.76    264.89 o 
   1   3  10     4199.30     3737.96    306.21 o 
   2   3  10    25945.61    25880.63    811.78 o 
   3   3  10      177.75      147.30    132.39 o 
   4   3  10     9005.24     9097.29    583.44 o 
   5   3  10       20.05     -148.74    156.84 o 
   6   3  10     2588.08     3468.45    788.26 o 
  -9   4  10      464.55      365.71    164.24 o 
  -8   4  10      408.02       96.48    111.25 o 
  -7   4  10      297.33      280.64    103.03 o 
  -6   4  10      504.13      537.43    166.67 o 
  -5   4  10    13245.14    13697.18    540.23 o 
  -4   4  10      874.26      891.43    176.06 o 
  -3   4  10     2776.71     3123.96    406.44 o 
  -2   4  10      121.85       16.42     81.54 o 
  -1   4  10     5388.12     5593.85    284.98 o 
   0   4  10       43.07       76.17     93.54 o 
   1   4  10    17416.13    18330.91    538.25 o 
   2   4  10      165.27      149.67    126.34 o 
   3   4  10    16826.21    17652.65    739.35 o 
   4   4  10       43.77       43.04    125.48 o 
   5   4  10     6688.49     7087.67    512.26 o 
   6   4  10      331.84      161.06    209.25 o 
  -9   5  10     1806.49     2266.33    442.76 o 
  -8   5  10        2.31      -19.55     99.38 o 
  -7   5  10     2487.09     2641.72    223.98 o 
  -6   5  10     1233.09      964.58    195.20 o 
  -5   5  10      927.18      935.40    185.39 o 
  -4   5  10     7533.35     7850.79    401.95 o 
  -3   5  10      409.49      358.25    131.60 o 
  -2   5  10      941.21     1133.02    168.48 o 
  -1   5  10     2355.11     2055.05    198.81 o 
   0   5  10    17416.00    18083.74    557.00 o 
   1   5  10      675.51      490.45    150.60 o 
   2   5  10     7418.77     7410.39    442.57 o 
   3   5  10       22.50       30.38    127.20 o 
   4   5  10    16127.13    17521.44    747.39 o 
   5   5  10     1345.93      961.51    241.50 o 
   6   5  10     1031.94      589.67    265.53 o 
  -8   6  10    10034.77     9854.68    523.82 o 
  -7   6  10        0.30       78.99     91.30 o 
  -6   6  10     2819.70     2325.20    336.59 o 
  -5   6  10     3882.14     4105.99    309.60 o 
  -4   6  10     4734.93     4886.10    325.51 o 
  -3   6  10     1349.13     1261.99    166.71 o 
  -2   6  10      629.04      421.04    116.58 o 
  -1   6  10     7999.50     8097.61    348.71 o 
   0   6  10     6917.71     6708.98    333.61 o 
   1   6  10     6903.49     6625.82    371.75 o 
   2   6  10     1398.31     1362.66    227.03 o 
   3   6  10     4483.88     5113.84    395.82 o 
   4   6  10     1449.05     1449.02    273.66 o 
   5   6  10     4258.01     5082.64    520.84 o 
  -8   7  10       28.26      131.08    102.54 o 
  -7   7  10    11259.47    11737.77    413.77 o 
  -6   7  10       87.53       68.18     93.46 o 
  -5   7  10     4325.71     4552.51    328.41 o 
  -4   7  10      204.13       33.16    106.16 o 
  -3   7  10     3985.92     3491.99    231.25 o 
  -2   7  10     3898.37     4192.08    248.29 o 
  -1   7  10     3483.14     3270.73    235.92 o 
   0   7  10      782.11      995.82    165.61 o 
   1   7  10     7477.26     7598.43    572.21 o 
   2   7  10     1902.02     1877.04    235.30 o 
   3   7  10     1175.25     1016.46    221.73 o 
   4   7  10     1313.37     1692.44    299.06 o 
   5   7  10       52.83      290.08    154.48 o 
  -8   8  10    11176.21    13184.45    525.36 o 
  -7   8  10       71.93       47.83     95.64 o 
  -6   8  10     6846.19     6520.31    388.05 o 
  -5   8  10      955.66     1040.58    259.71 o 
  -4   8  10     8214.25     8349.97    421.46 o 
  -3   8  10     1378.89     1452.95    182.63 o 
  -2   8  10     2910.40     3003.56    227.72 o 
  -1   8  10      158.77      297.07    105.80 o 
   0   8  10     7373.89     7166.84    348.44 o 
   1   8  10       73.02      108.72     97.22 o 
   2   8  10      725.67      723.64    159.95 o 
   3   8  10      106.50     -116.89    116.89 o 
   4   8  10       85.44      235.80    155.97 o 
   5   8  10        8.70      121.99    144.92 o 
  -7   9  10     8378.52     8412.69    395.36 o 
  -6   9  10      681.48      546.58    134.79 o 
  -5   9  10     6462.01     7302.59    412.52 o 
  -4   9  10     1010.84     1057.21    166.71 o 
  -3   9  10     5224.13     5022.39    368.83 o 
  -2   9  10      543.08      522.10    129.36 o 
  -1   9  10     5421.48     5855.73    307.72 o 
   0   9  10     1669.72     1726.91    209.30 o 
   1   9  10     1041.30      962.30    186.59 o 
   2   9  10      671.37      601.17    154.57 o 
   3   9  10      102.13       92.74    130.17 o 
   4   9  10     2933.52     3202.41    432.97 o 
   5   9  10      111.01       19.51    143.42 o 
  -7  10  10      156.26      181.42    160.51 o 
  -6  10  10     7748.06     8724.22    486.44 o 
  -5  10  10     2627.15     2771.87    373.56 o 
  -4  10  10     2235.82     2504.44    273.73 o 
  -3  10  10      480.61      504.12    145.92 o 
  -2  10  10     4486.88     4312.47    324.64 o 
  -1  10  10     1456.60     1162.73    211.40 o 
   0  10  10      873.37      955.41    200.97 o 
   1  10  10     2716.23     2959.56    372.95 o 
   2  10  10      321.12      321.24    171.12 o 
   3  10  10     6550.33     6738.71    562.69 o 
   4  10  10      197.73      228.60    176.68 o 
  -6  11  10     1178.95     1016.96    220.07 o 
  -5  11  10     2864.38     3009.28    391.40 o 
  -4  11  10     1454.61     1551.69    248.35 o 
  -3  11  10     1049.05     1057.38    207.96 o 
  -2  11  10     2577.92     2952.76    286.88 o 
  -1  11  10     1934.29     1946.61    263.83 o 
   0  11  10     2280.26     2536.13    274.97 o 
   1  11  10      196.75       68.73    142.09 o 
   2  11  10     8362.96     8904.08    510.85 o 
   3  11  10      522.87      201.57    354.42 o 
   4  11  10     4186.37     4097.99    642.87 o 
  -6  12  10       97.40      559.27    362.33 o 
  -5  12  10      548.51      798.52    455.42 o 
  -4  12  10      815.18      688.54    260.03 o 
  -3  12  10     4109.23     5011.16    470.00 o 
  -2  12  10      358.74      317.64    229.76 o 
  -1  12  10     2636.80     2942.21    416.08 o 
   0  12  10      258.54      160.80    196.53 o 
   1  12  10     8076.24     8251.95    635.31 o 
   2  12  10       99.43      487.73    210.36 o 
   3  12  10     4483.51     6692.53    933.66 o 
  -5  13  10      123.75      356.67    220.32 o 
  -4  13  10      626.05      610.22    281.94 o 
  -3  13  10       18.16     -139.95    139.95 o 
  -2  13  10     4941.65     5804.45    537.85 o 
  -1  13  10     1008.52      636.41    270.29 o 
   0  13  10     2189.99     3476.91    865.19 o 
   1  13  10        8.33      102.10    262.97 o 
   2  13  10     6663.94     7983.91   1033.15 o 
  -4  14  10       14.79     -228.82    324.00 o 
  -3  14  10     1765.45     1837.03    372.85 o 
  -2  14  10     1267.28     1260.24    333.11 o 
  -1  14  10     1866.89     2019.00    605.56 o 
   0  14  10      564.18      299.04    175.65 o 
   1  14  10     3356.42     4474.68    820.57 o 
  -5   0  11     1104.10     1157.22    278.74 o 
  -3   0  11    13579.25    13675.74    656.47 o 
  -1   0  11    27636.88    27926.11   1324.20 o 
   1   0  11    14267.19    16002.69   1106.75 o 
   3   0  11     4199.81     4158.76    663.89 o 
  -8   1  11     2909.83     2691.64    404.81 o 
  -6   1  11     2029.49     2150.12    271.77 o 
  -5   1  11     1828.56     1868.11    264.75 o 
  -4   1  11     4077.39     4244.66    320.14 o 
  -3   1  11     2020.14     1887.79    222.12 o 
  -2   1  11    36832.35    36900.02   1605.20 o 
  -1   1  11      444.19      202.38    155.48 o 
   0   1  11     7946.81     7933.28    428.05 o 
   1   1  11     1479.03     1512.77    240.65 o 
   2   1  11    14652.12    13249.43   1003.92 o 
   3   1  11       34.91     -138.92    138.92 o 
   4   1  11      907.36      768.59    284.14 o 
   5   1  11      149.87      237.73    150.37 o 
  -8   2  11       63.00       19.14    121.70 o 
  -7   2  11      814.76      754.02    191.37 o 
  -6   2  11     6737.67     7047.08    542.48 o 
  -5   2  11     3639.82     3830.91    461.01 o 
  -4   2  11     1245.03     1568.44    227.47 o 
  -3   2  11     3113.91     2928.79    265.47 o 
  -2   2  11     7428.22     7439.80    515.75 o 
  -1   2  11    15157.68    15076.09    550.08 o 
   0   2  11     2779.75     2681.94    274.14 o 
   1   2  11     7520.57     7301.40    776.45 o 
   2   2  11     1106.55     1087.77    221.52 o 
   3   2  11     2058.82     2275.87    408.33 o 
   4   2  11       21.27     -168.83    168.83 o 
   5   2  11     2338.38     2171.44    603.89 o 
  -8   3  11      505.45      228.11    155.71 o 
  -7   3  11     1647.84     1529.94    256.53 o 
  -6   3  11      204.84      270.85    175.78 o 
  -5   3  11     9737.66     9776.46    481.44 o 
  -4   3  11     3937.94     4567.90    556.09 o 
  -3   3  11     4584.44     4545.65    315.70 o 
  -2   3  11      576.63      558.97    158.44 o 
  -1   3  11     2551.98     2492.04    222.27 o 
   0   3  11     6040.04     6057.42    458.94 o 
   1   3  11     1862.27     1629.28    251.82 o 
   2   3  11      329.74      231.21    145.46 o 
   3   3  11      589.45      748.83    215.28 o 
   4   3  11     2874.26     3044.70    737.87 o 
   5   3  11      966.58      174.52    173.38 o 
  -8   4  11     6383.26     6174.59    453.54 o 
  -7   4  11      131.02       74.35     95.98 o 
  -6   4  11     2851.13     3208.43    304.76 o 
  -5   4  11     2080.62     2310.77    392.65 o 
  -4   4  11    11225.83    11534.88    564.41 o 
  -3   4  11      465.94      245.84    124.74 o 
  -2   4  11     2077.65     2419.18    278.22 o 
  -1   4  11      138.60      101.58     91.36 o 
   0   4  11       13.53      -19.06     92.99 o 
   1   4  11       10.57      -82.38     95.64 o 
   2   4  11     2062.64     2194.24    414.92 o 
   3   4  11      107.30       53.77    138.29 o 
   4   4  11     1280.53     1437.69    271.00 o 
   5   4  11      125.31      -59.04    172.58 o 
  -8   5  11      216.23      270.16    102.45 o 
  -7   5  11     2781.99     3146.28    274.08 o 
  -6   5  11       69.20      110.80    128.54 o 
  -5   5  11     5102.94     5043.58    416.89 o 
  -4   5  11      520.01      622.32    165.67 o 
  -3   5  11     8306.72     8666.43    432.25 o 
  -2   5  11     2898.36     2529.00    249.26 o 
  -1   5  11        4.93       51.13     89.30 o 
   0   5  11     4201.94     4169.18    280.56 o 
   1   5  11       16.47      -56.94    106.24 o 
   2   5  11      349.39      335.34    143.35 o 
   3   5  11     2327.09     2357.57    334.83 o 
   4   5  11       10.92      -28.15    144.74 o 
   5   5  11       97.55       -4.11    148.31 o 
  -8   6  11     5201.83     5648.46    655.88 o 
  -7   6  11       23.84       54.65     94.07 o 
  -6   6  11      769.45      734.09    192.12 o 
  -5   6  11     1042.10     1224.46    220.08 o 
  -4   6  11     5912.54     5553.59    362.25 o 
  -3   6  11     3860.75     3427.36    288.44 o 
  -2   6  11      637.95      592.33    133.28 o 
  -1   6  11    10792.56    11124.88    656.12 o 
   0   6  11      109.67      194.74    105.45 o 
   1   6  11     5353.21     5565.58    598.71 o 
   2   6  11      632.48      377.48    157.38 o 
   3   6  11      670.31      464.76    189.04 o 
   4   6  11      108.18       15.46    162.15 o 
   5   6  11     1688.81      882.93    630.75 o 
  -7   7  11     1323.00     1409.15    196.56 o 
  -6   7  11      647.59      636.44    183.39 o 
  -5   7  11      757.09      566.16    179.18 o 
  -4   7  11     7133.83     7511.26    416.97 o 
  -3   7  11      270.34      231.86    122.55 o 
  -2   7  11     7453.66     7584.03    351.74 o 
  -1   7  11       18.32      -86.85     86.85 o 
   0   7  11    23039.93    25624.09    669.60 o 
   1   7  11      139.90       -9.44    101.21 o 
   2   7  11     1279.58     1729.81    275.64 o 
   3   7  11       77.38      150.90    142.41 o 
   4   7  11     3520.64     3735.66    461.44 o 
  -7   8  11      434.55      329.02    112.57 o 
  -6   8  11     1129.18     1518.56    241.62 o 
  -5   8  11     3820.70     3885.50    336.77 o 
  -4   8  11     1486.14     1515.90    240.49 o 
  -3   8  11     6988.10     7463.89    414.81 o 
  -2   8  11      158.37      133.47     98.03 o 
  -1   8  11    17963.58    19575.50    571.46 o 
   0   8  11      122.67      -58.37     95.26 o 
   1   8  11     6701.48     7320.93    382.36 o 
   2   8  11      304.08      259.58    150.34 o 
   3   8  11     4133.81     4227.25    380.71 o 
   4   8  11        3.36      107.43    150.02 o 
  -7   9  11      186.03      185.77    114.22 o 
  -6   9  11     2397.87     2177.57    308.83 o 
  -5   9  11       35.48       -3.16    124.12 o 
  -4   9  11     3891.80     4109.99    413.34 o 
  -3   9  11     4175.71     4187.10    333.33 o 
  -2   9  11    10285.49    11019.00    427.12 o 
  -1   9  11      651.94      308.72    125.93 o 
   0   9  11     7271.52     7526.15    379.61 o 
   1   9  11        7.54       54.64    110.71 o 
   2   9  11     7604.02     7580.10    473.09 o 
   3   9  11     1238.19     1288.89    242.48 o 
   4   9  11     1699.30     1961.97    398.07 o 
  -6  10  11      541.14      290.19    216.06 o 
  -5  10  11     1648.82     2284.37    476.19 o 
  -4  10  11     3484.02     3034.91    389.39 o 
  -3  10  11     5333.46     5506.42    520.12 o 
  -2  10  11      706.30      741.78    289.10 o 
  -1  10  11     3751.50     4219.47    341.74 o 
   0  10  11       17.60       53.22    136.86 o 
   1  10  11     3628.31     4125.38    376.29 o 
   2  10  11     1309.93     1161.99    247.77 o 
   3  10  11     3483.37     3782.32    595.68 o 
  -5  11  11     3303.68     3794.68    429.75 o 
  -4  11  11     1154.17     1408.56    295.01 o 
  -3  11  11     1994.01     1969.52    276.62 o 
  -2  11  11     1412.34     1496.70    267.67 o 
  -1  11  11      491.26      705.55    190.08 o 
   0  11  11      277.31      230.60    251.75 o 
   1  11  11     1401.11     1361.58    258.29 o 
   2  11  11     3352.66     3701.01    374.72 o 
  -5  12  11      402.47      756.98    437.98 o 
  -4  12  11     1131.50     1073.41    495.42 o 
  -3  12  11       95.57       16.58    180.96 o 
  -2  12  11     2240.42     2830.14    412.95 o 
  -1  12  11      261.68      338.02    211.74 o 
   0  12  11       56.22       -5.01    191.60 o 
   1  12  11      183.53      191.46    217.44 o 
   2  12  11      423.13      298.38    244.50 o 
  -3  13  11      626.20      528.87    262.53 o 
  -2  13  11     2102.31     1315.70    866.22 o 
  -1  13  11      466.42      541.73    257.81 o 
   0  13  11      247.07      670.58    499.01 o 
  -8   0  12     3069.10     3389.55    404.14 o 
  -6   0  12     8648.03     9112.71    826.73 o 
  -4   0  12      434.17      622.35    201.93 o 
  -2   0  12      461.58      664.66    299.00 o 
   0   0  12     1525.48     1762.69    469.52 o 
   2   0  12      287.25      195.14    286.43 o 
  -8   1  12      313.89      114.58    106.52 o 
  -6   1  12     1799.51     1789.09    273.20 o 
  -5   1  12     2979.80     3126.70    317.80 o 
  -4   1  12     1422.07     1580.99    247.04 o 
  -3   1  12     1304.23     1232.21    221.32 o 
  -2   1  12     3747.87     3595.35    370.69 o 
  -1   1  12      583.88      720.63    221.67 o 
   0   1  12       59.94       -1.89    132.36 o 
   1   1  12     1010.54      928.15    271.78 o 
   2   1  12     2670.08     2659.06    431.89 o 
   3   1  12     1604.91     1383.43    605.94 o 
   4   1  12      122.43      -17.08    132.77 o 
  -8   2  12     4374.78     4309.77    773.26 o 
  -7   2  12     6063.30     6553.81    567.35 o 
  -6   2  12      762.11      706.51    200.89 o 
  -5   2  12     5497.35     5247.35    373.15 o 
  -4   2  12       44.24      -37.59    125.21 o 
  -3   2  12    11374.95    12242.54    530.99 o 
  -2   2  12      239.31      186.45    150.28 o 
  -1   2  12     3846.01     3111.83    353.97 o 
   0   2  12      307.23      188.17    150.62 o 
   1   2  12     1952.55     2477.37    393.23 o 
   2   2  12      769.27      729.61    273.87 o 
   3   2  12     4841.25     4754.28   1007.00 o 
   4   2  12     1869.06     3139.71    718.26 o 
  -8   3  12     1366.95     1565.55    291.83 o 
  -7   3  12     1199.23     1186.80    309.59 o 
  -6   3  12     9744.04     9475.18    510.52 o 
  -5   3  12       60.36       84.12    174.86 o 
  -4   3  12    14948.89    16262.50    628.07 o 
  -3   3  12      655.64      771.25    183.71 o 
  -2   3  12     6398.64     6745.50    398.86 o 
  -1   3  12     1539.03     1552.05    305.01 o 
   0   3  12     2921.41     2824.65    301.22 o 
   1   3  12      309.49      152.35    138.00 o 
   2   3  12     7897.62     8337.48    508.79 o 
   3   3  12     2367.55     2205.62    406.88 o 
   4   3  12     2573.64     3217.15    711.33 o 
  -7   4  12     5048.28     5139.85    506.38 o 
  -6   4  12      969.06     1201.45    241.84 o 
  -5   4  12    19092.31    19419.08    707.28 o 
  -4   4  12     1106.99      987.87    216.91 o 
  -3   4  12    12657.95    12606.65    543.42 o 
  -2   4  12      118.89       19.56    103.92 o 
  -1   4  12     7001.35     7035.02    539.53 o 
   0   4  12       95.09      231.91    134.87 o 
   1   4  12     7350.78     7911.55    478.26 o 
   2   4  12      238.95       29.69    143.50 o 
   3   4  12     5456.87     5647.52    448.21 o 
   4   4  12        0.27     -140.32    140.32 o 
  -7   5  12     1115.73      965.65    222.12 o 
  -6   5  12     5532.29     5426.19    404.70 o 
  -5   5  12      251.92      273.48    149.63 o 
  -4   5  12    18923.86    20253.33    705.79 o 
  -3   5  12      772.69      613.95    213.64 o 
  -2   5  12     3409.56     3170.55    291.55 o 
  -1   5  12       19.57      -58.40    130.66 o 
   0   5  12    10796.97    10652.57    521.47 o 
   1   5  12      368.96      331.81    157.90 o 
   2   5  12     2387.99     2579.02    341.00 o 
   3   5  12       83.55      181.07    156.50 o 
   4   5  12     5088.75     5678.77    611.58 o 
  -7   6  12     1410.72     1123.32    238.78 o 
  -6   6  12     1195.79     1520.26    260.30 o 
  -5   6  12     8743.46     9621.89    508.78 o 
  -4   6  12      114.34      120.44    125.43 o 
  -3   6  12     3658.79     3477.52    304.03 o 
  -2   6  12     2086.02     2189.06    286.99 o 
  -1   6  12     7645.19     8054.23    452.53 o 
   0   6  12       29.56       -0.49    120.74 o 
   1   6  12     1764.31     2139.03    304.26 o 
   2   6  12      122.92      233.18    154.66 o 
   3   6  12     2823.42     2903.76    379.51 o 
   4   6  12     1970.64     2230.06    363.58 o 
  -7   7  12     5798.56     6476.99    341.18 o 
  -6   7  12      565.37      584.42    185.43 o 
  -5   7  12      222.14      100.13    149.20 o 
  -4   7  12     1650.55     1316.22    279.49 o 
  -3   7  12        0.15       38.89    116.96 o 
  -2   7  12     2375.15     2201.82    298.36 o 
  -1   7  12     2895.07     3101.80    264.59 o 
   0   7  12     2300.56     2855.01    304.30 o 
   1   7  12       39.77      109.32    129.57 o 
   2   7  12     1075.40      891.75    223.42 o 
   3   7  12     3240.45     3335.78    377.05 o 
  -6   8  12     1362.22     1347.79    244.68 o 
  -5   8  12      567.90      617.76    187.57 o 
  -4   8  12      599.69      593.75    180.06 o 
  -3   8  12      121.91       45.45    121.34 o 
  -2   8  12     1140.18     1218.96    228.78 o 
  -1   8  12      425.89      422.24    142.35 o 
   0   8  12      303.01      248.14    127.07 o 
   1   8  12       45.02      129.95    138.66 o 
   2   8  12     1197.01     1666.09    276.40 o 
   3   8  12       45.92      -43.79    142.69 o 
  -6   9  12      751.09      686.04    185.50 o 
  -5   9  12      828.59      482.44    304.78 o 
  -4   9  12     2636.05     2945.30    458.92 o 
  -3   9  12      154.66      210.64    148.84 o 
  -2   9  12       15.71       49.43    120.36 o 
  -1   9  12       60.90      -78.81    107.25 o 
   0   9  12      357.83      334.52    161.56 o 
   1   9  12     1296.90     1375.17    245.51 o 
   2   9  12       16.19      -10.72    150.88 o 
  -5  10  12     5510.51     6141.87    550.25 o 
  -4  10  12        0.51     -126.11    158.73 o 
  -3  10  12     2262.97     2637.41    480.42 o 
  -2  10  12      180.61       93.78    169.10 o 
  -1  10  12     1429.23     1269.64    285.21 o 
   0  10  12      709.55      431.75    181.77 o 
   1  10  12      712.20      957.33    274.44 o 
   2  10  12      803.40     1250.57    317.73 o 
  -4  11  12     5255.89     5961.23    542.57 o 
  -3  11  12       44.10      266.47    194.39 o 
  -2  11  12     5059.14     5435.52    401.64 o 
  -1  11  12      293.76      271.71    174.54 o 
   0  11  12     1703.18     1350.06    262.47 o 
   1  11  12     1453.32     1812.09    299.45 o 
  -3  12  12     6996.11     7909.80   1013.92 o 
  -2  12  12      242.27      511.43    267.05 o 
  -1  12  12     3048.85     3269.69    454.66 o 
  -5   0  13     2021.37     1683.97    473.37 o 
  -3   0  13    13462.98    14200.25   1027.77 o 
  -1   0  13     5282.59     6318.40    742.10 o 
   1   0  13     5031.95     5362.69    725.44 o 
   3   0  13      619.46     -211.04    211.04 o 
  -7   1  13      164.64       83.52    154.19 o 
  -5   1  13       74.85      178.50    143.25 o 
  -4   1  13     3243.50     3727.55    364.24 o 
  -3   1  13      957.79     1195.44    294.89 o 
  -2   1  13    12263.17    12258.60    693.19 o 
  -1   1  13       60.76      -74.33    140.78 o 
   0   1  13     5003.25     5382.60    506.62 o 
   1   1  13     3169.93     3369.08    447.66 o 
   3   1  13      220.03       -3.20    145.68 o 
  -7   2  13     4657.73     4987.49    837.62 o 
  -6   2  13       35.88     -106.10    106.71 o 
  -5   2  13     2785.96     2654.54    321.02 o 
  -4   2  13      730.08      703.71    196.81 o 
  -3   2  13     3164.23     2973.41    350.00 o 
  -2   2  13       15.06       28.62    195.14 o 
  -1   2  13     4765.82     4234.17    426.47 o 
   0   2  13     2846.54     2475.24    400.52 o 
   1   2  13     3254.49     3589.63    704.41 o 
   2   2  13     4190.17     2163.28   1563.57 o 
   3   2  13       25.53     -119.48    246.17 o 
  -7   3  13      156.34      200.69    154.34 o 
  -6   3  13      807.86      345.33    334.20 o 
  -5   3  13      247.49       72.15    132.27 o 
  -4   3  13     2754.79     2844.57    300.97 o 
  -3   3  13      446.58      443.55    158.52 o 
  -2   3  13      162.20      293.74    178.93 o 
  -1   3  13      920.16      831.53    242.79 o 
   0   3  13     3613.56     3939.38    435.53 o 
   1   3  13     8106.40     8433.07    631.27 o 
   2   3  13        7.21       15.90    143.92 o 
   3   3  13     4630.87     5641.18    792.88 o 
  -7   4  13      179.44      296.66    209.13 o 
  -6   4  13      495.41      262.23    157.64 o 
  -5   4  13      904.32      663.61    203.49 o 
  -4   4  13      157.36      365.76    153.95 o 
  -3   4  13        6.25      -54.66    113.75 o 
  -2   4  13      424.15      207.62    164.83 o 
  -1   4  13        9.05      322.97    172.56 o 
   0   4  13     4809.80     4241.73    454.56 o 
   1   4  13       32.90       95.45    146.42 o 
   2   4  13     6864.07     7202.36    611.07 o 
   3   4  13       29.46      365.08    224.07 o 
  -6   5  13      878.02      811.43    216.44 o 
  -5   5  13     1247.13     1428.07    261.47 o 
  -4   5  13       63.07      -53.01    126.44 o 
  -3   5  13       12.71      106.84    135.79 o 
  -2   5  13      804.79      752.92    229.71 o 
  -1   5  13     4053.44     4201.83    423.88 o 
   0   5  13     2226.48     1855.18    359.51 o 
   1   5  13     2034.72     1762.88    290.69 o 
   2   5  13      175.70      245.25    174.03 o 
   3   5  13     7751.50     8447.04    586.52 o 
  -6   6  13      156.23       51.40    144.69 o 
  -5   6  13     3171.62     3549.76    442.13 o 
  -4   6  13       24.79       16.70    126.21 o 
  -3   6  13      930.93      798.51    193.22 o 
  -2   6  13     1408.68     1719.23    264.48 o 
  -1   6  13     4298.15     4728.32    445.47 o 
   0   6  13     2028.29     1362.83    331.18 o 
   1   6  13     2208.33     2971.13    374.09 o 
   2   6  13     2166.94     2784.68    470.98 o 
  -6   7  13     3358.69     3543.34    352.91 o 
  -5   7  13        0.67      -67.07    130.58 o 
  -4   7  13     5938.57     6342.65    432.97 o 
  -3   7  13      443.93      340.08    154.74 o 
  -2   7  13     2439.27     2763.80    318.88 o 
  -1   7  13      286.83      303.73    188.32 o 
   0   7  13     8193.07     9471.16    519.27 o 
   1   7  13      454.07      319.19    151.53 o 
   2   7  13      280.89      131.66    160.54 o 
  -5   8  13     4846.78     4504.94    380.71 o 
  -4   8  13      181.33      237.76    157.35 o 
  -3   8  13     3816.01     4341.28    645.82 o 
  -2   8  13       92.73       43.01    138.42 o 
  -1   8  13     7109.04     6566.74    535.62 o 
   0   8  13       54.06      100.12    147.22 o 
   1   8  13     2296.81     2286.73    327.80 o 
  -4   9  13     4453.54     4903.06    384.22 o 
  -3   9  13      398.56      286.06    166.89 o 
  -2   9  13     5275.18     5557.88    681.24 o 
  -1   9  13      536.80      317.42    167.45 o 
   0   9  13     3298.28     3220.04    334.95 o 
   1   9  13      180.71      298.99    192.93 o 
  -3  10  13     3647.02     3870.75    592.61 o 
  -2  10  13      194.90      145.57    198.01 o 
  -1  10  13     1724.38     1780.01    364.49 o 
  -6   0  14       75.45       69.24    226.17 o 
  -5   1  14      130.17       31.76    124.20 o 
  -4   1  14      405.70      -72.66    123.29 o 
  -2   1  14     1602.63      639.69    249.38 o 
   0   1  14      282.92      591.61    223.80 o 
   2   1  14      280.54       38.76    167.52 o 
  -6   2  14      328.40      152.65    141.87 o 
  -5   2  14     2840.26     2997.37    435.53 o 
  -4   2  14     1163.88      339.86    416.18 o 
  -3   2  14     5059.71     4977.28    651.33 o 
  -2   2  14     4336.81     5105.24    674.92 o 
  -1   2  14      119.08      190.09    163.99 o 
   0   2  14     3365.05     3550.26    603.38 o 
   1   2  14        1.49     -125.46    125.46 o 
   2   2  14     2042.86      614.90    959.17 o 
  -6   3  14     4875.32     4563.16    530.53 o 
  -5   3  14      843.02      448.07    278.67 o 
  -4   3  14     5486.45     5872.47    727.23 o 
  -3   3  14       45.03       -8.14    144.08 o 
  -2   3  14     5040.65     5366.03    710.56 o 
  -1   3  14     2464.34     2100.41    534.40 o 
   0   3  14       67.97      -70.84    154.09 o 
   1   3  14      424.41      234.48    477.98 o 
   2   3  14       95.56     -129.43    177.36 o 
  -5   4  14     9591.24    10080.27    720.50 o 
  -4   4  14       85.68       66.78    148.41 o 
  -3   4  14     4455.18     4868.04    661.07 o 
  -2   4  14       66.58      -12.55    140.81 o 
  -1   4  14     1986.74     1877.27    360.84 o 
   0   4  14      225.50       28.11    174.37 o 
   1   4  14        4.46      107.70    161.68 o 
  -5   5  14        8.16      -32.28    140.80 o 
  -4   5  14     7654.48     7907.62    494.32 o 
  -3   5  14     1250.03     1447.89    313.98 o 
  -2   5  14      753.38      456.60    211.75 o 
  -1   5  14      802.13      848.27    260.64 o 
   0   5  14     1298.56     1323.37    309.99 o 
   1   5  14      571.38      348.80    216.19 o 
  -4   6  14      975.56     1155.29    244.88 o 
  -3   6  14     1822.29     1742.15    337.75 o 
  -2   6  14     3007.38     2896.69    388.48 o 
  -1   6  14      992.79      955.85    275.43 o 
   0   6  14     3801.54     4054.09    448.54 o 
  -4   7  14      536.22      560.53    194.59 o 
  -3   7  14     2556.50     3090.86    328.89 o 
  -2   7  14      444.32      550.18    217.77 o 
  -1   7  14     7781.56     8554.59    623.39 o 
   0   7  14      120.44      285.62    197.91 o 
  -2   8  14     5159.54     5551.63    654.02 o 
  -3   0  15      165.98       63.59    191.81 o 
  -1   0  15       83.30      105.39    228.99 o 
  -4   1  15      279.37     -106.19    189.24 o 
  -2   1  15      384.81      -18.42    155.73 o 
  -1   1  15       20.91       99.77    161.16 o 
   0   1  15        5.13     -143.34    143.34 o 
  -4   2  15     4091.13     4930.35    673.64 o 
  -3   2  15       57.10       77.67    262.97 o 
  -2   2  15     1474.79      557.59    783.52 o 
  -1   2  15       23.22      106.62    183.73 o 
  -3   3  15     5870.25     6255.83    770.57 o 
  -2   3  15       74.00      184.84    176.60 o 
  -1   3  15     2020.94      965.96   1111.62 o 
  -2   4  15     3145.13     3130.74    669.28 o 
                                                 
